# Supplementary material for: Molecular complexity of the major urinary protein system of the Norway rat, Rattus norvegicus
Source: Sci Rep. 2019 Jul 24;9:10757. doi: 10.1038/s41598-019-46950-x (PMC6656916; doi:10.1038/s41598-019-46950-x)
Supplement: Supplementary file 2 — Supplementary Table 1 [file 41598_2019_46950_MOESM2_ESM.xlsx]

## Sheet: WH
Wistar Han
BAND	MUP isoform	Peptide sequence	Unique	Theoretical mass (M+H)+	Observed mass PMF (M+H)+
A	MUP13-EE (18470)	ASSTRGNLDVAK	yes	1218.62	1218.60 ± 0.02
		LNGDWFSIVVASNK		1549.8	1549.76 ± 0.03
		IEENGSMRVFMQHIDVLENSLGFK		2793.37	2793.30 ± 0.1
		ENGECRELYLVAYK		1743.83	1743.81 ± 0.02
		TPEDGEYFVEYDGGNTFTILK		2395.09	2395.05 ± 0.02
		TDYDRYVMFHLINFK		1961.95	1961.94 ± 0.01
		NGETFQLMVLYGRTK	yes	1756.9	1756.87 ± 0.02
		LCEAHGITRDNIIDLTK		1969.01	1969.00 ± 0.02
		TDRCLQARG		1076.52	1076.50 ± 0.02
A	MUP9 (18745 Da)	EEASFERGNLDVDK		1608.75	1608.78 ± 0.01
		LNGDWFSIVMASDK		1582.75	1582.75 ± 0.03
		CRELYLVAYK		1314.68	1314.65 ± 0.03
		YFVEYDGGNTFNILK	yes	2080.93	2080.93 ± 0.03
		DGETFQLMNLLGRTK	yes	1722.88	1722.85 ± 0.03
		LCVAHGITRENIIDVTK		1939.04	1939.05 ± 0.02
		TDRCLQARG		1076.52	1076.53 ± 0.01
B	MUP13-G (18671 Da)	EEASSTRGNLDVAK		1476.72	1476.76 ± 0.03
		LNGDWFSIVVASNK		1549.8	1549.80 ± 0.01
		ENGECRELYLVAYK		1743.83	1744.82 ± 0.01
		TPEDGEYFVEYDGGNTFTILK		2395.09	2395.09 ± 0.01
		TDYDRYVMFHLINFK		1961.95	1961.94 ± 0.01
		NGETFQLMVLYGRTK		1756.9	1756.91 ± 0.03
		LCEAHGITRDNIIDLTK		1969.01	1969.00 ± 0.01
		TDRCLQAR		1019.52	1019.54 ± 0.02
B	MUP3 (18670 Da)	LNGDWFSIVLASDK	yes	1564.78	1564.82 ± 0.02
		NGECREVYLVAYK	yes	1600.77	1600.75 ± 0.02
		DGEYFVEHDGGNTFTILK	yes	2041.95	2041.93 ± 0.01
		TDYDRYVMIHLVNVK	yes	1865.95	1865.94 ± 0.02
		NGETFQLMLLYGRTK	yes	1770.92	1771.93 ± 0.03
		LCVAHGITRDNIIDLTK		1939.04	1939.04 ± 0.01
C	MUP13 (18728 Da)	EEASSTRGNLDVAK	yes	1476.72	1476.71 ± 0.02
		LNGDWFSIVVASNK		1549.8	1549.80 ± 0.02
		IEENGSMRVFMQHIDVLENSLGFK		2793.37	2793.16 ± 0.08
		ENGECRELYLVAYK		1743.83	1743.84± 0.02
		TPEDGEYFVEYDGGNTFTILK		2395.09	2394.81 ± 0.05
		TDYDRYVMFHLINFK		1961.95	1961.94 ± 0.02
		NGETFQLMVLYGRTK	yes	1756.9	1756.88 ± 0.02
		LCEAHGITRDNIIDLTK		1969.01	1969.02 ± 0.02
		TDRCLQARG		1076.52	1076.52 ± 0.02
D	MUP10 (18716 Da)	EDASSTRGNLDVDK	yes	1506.7	1506.68 ± 0.02
		LNGDWFSIVVASNK		1549.8	1549.78 ± 0.02
		ENGECRELYLVAYK		1743.83	1743.84 ± 0.01
		TPEDGEYFVEYDGGNTFTILK		2395.09	2395.08 ± 0.03
		TDYDRYVMFHLINFK		1961.95	1961.95 ± 0.01
		NGETFQAMVLYGRTK		1714.81	1714.83 ± 0.01
		LCEAHGITRDNIIDLTK		1969.01	1969.02 ± 0.01
		TDRCLQARG		1076.52	1076.53 ± 0.01
E	MUP 1 (18553 Da)	EEASFERGNLDVDK		1608.75	1608.76 ± 0.02
		LNGDWFSIVVASDK		1550.78	1550.76 ± 0.00
		ENGVCTEFSLVADK	yes	1568.72	1568.73 ± 0.02
		DGEYFVEYDGENTFTILK	yes	2139.97	2140.00 ± 0.02
		LCVAHGITRDNIIDLTK		1939.04	1939.05 ± 0.03
		TDRCLQARG		1076.52	1076.53 ± 0.02
F	MUP 1 P (18633 Da)	EEASFERGNLDVDK-P (+80Da)	yes	1688.75	1688.72 ± 0.03
		LNGDWFSIVVASDK		1550.78	1550.76 ± 0.01
		ENGVCTEFSLVADK	yes	1568.72	1568.71 ± 0.01
		DGEYFVEYDGENTFTILK	yes	2139.97	2139.97 ± 0.03
		LCVAHGITRDNIIDLTK		1939.04	1939.03 ± 0.01
		TDRCLQARG		1076.52	1076.51 ± 0.01

## Sheet: BN
Brown Norway
BAND	MUP isoform	Peptide sequence	Unique	Theoretical mass (M+H)+	Observed mass PMF (M+H)+
A	MUP13-EE (18470)	ASSTRGNLDVAK	yes	1218.62	1218.56 ± 0.03
		LNGDWFSIVVASNK		1549.8	1549.78 ± 0.02
		IEENGSMRVFMQHIDVLENSLGFK		2793.37	2793.40 ± 0.07
		ENGECRELYLVAYK		1743.83	1743.82 ± 0.01
		TPEDGEYFVEYDGGNTFTILK		2395.09	2395.08 ± 0.01
		TDYDRYVMFHLINFK		1961.95	1961.94 ± 0.01
		NGETFQLMVLYGRTK	yes	1756.9	1756.89 ± 0.02
		LCEAHGITRDNIIDLTK		1969.01	1969.02 ± 0.01
		TDRCLQARG		1076.52	1076.53 ± 0.01
B	MUP13-G (18671 Da)	EEASSTRGNLDVAK		1476.72	1476.73 ± 0.01
		LNGDWFSIVVASNK		1549.8	1549.79 ± 0.01
		ENGECRELYLVAYK		1743.83	1744.83 ± 0.01
		TPEDGEYFVEYDGGNTFTILK		2395.09	2395.11 ± 0.01
		TDYDRYVMFHLINFK		1961.95	1962.96 ± 0.01
		NGETFQLMVLYGRTK		1756.9	1756.88 ± 0.03
		LCEAHGITRDNIIDLTK		1969.01	1969.01 ± 0.01
		TDRCLQAR		1019.52	1019.52 ± 0.01
C	MUP13 (18728 Da)	EEASSTRGNLDVAK	yes	1476.72	1476.73 ± 0.01
		LNGDWFSIVVASNK		1549.8	1549.80 ± 0.01
		IEENGSMRVFMQHIDVLENSLGFK		2793.37	2793.38 ± 0.01
		ENGECRELYLVAYK		1743.83	1743.82 ± 0.02
		TPEDGEYFVEYDGGNTFTILK		2395.09	2395.10 ± 0.02
		TDYDRYVMFHLINFK		1961.95	1961.94 ± 0.02
		NGETFQLMVLYGRTK	yes	1756.9	1756.89 ± 0.01
		LCEAHGITRDNIIDLTK		1969.01	1969.02 ± 0.01
		TDRCLQARG		1076.52	1076.52 ± 0.01
D	MUP10 (18716 Da)	EDASSTRGNLDVDK	yes	1506.7	weak
		LNGDWFSIVVASNK		1549.8	1549.79 ± 0.01
		ENGECRELYLVAYK		1743.83	1743.82 ± 0.01
		TPEDGEYFVEYDGGNTFTILK		2395.09	2395.10 ± 0.01
		TDYDRYVMFHLINFK		1961.95	1961.95 ± 0.01
		NGETFQAMVLYGRTK		1714.81	1714.80 ± 0.01
		LCEAHGITRDNIIDLTK		1969.01	1969.02 ± 0.01
		TDRCLQARG		1076.52	1076.53 ± 0.01
E	MUP 1 (18553 Da)	EEASFERGNLDVDK		1608.75	1608.74 ± 0.01
		LNGDWFSIVVASDK		1550.78	1550.78 ± 0.01
		ENGVCTEFSLVADK	yes	1568.72	1568.73 ± 0.01
		DGEYFVEYDGENTFTILK	yes	2139.97	2139.98 ± 0.02
		LCVAHGITRDNIIDLTK		1939.04	1939.05 ± 0.01
		TDRCLQA		863.4	863.41 ± 0.01
F	MUP 1 P (18633 Da)	EEASFERGNLDVDK-P (+80Da)	yes	1688.75	1688.73 ± 0.01
		LNGDWFSIVVASDK		1550.78	1550.77 ± 0.01
		ENGVCTEFSLVADK	yes	1568.72	1568.70 ± 0.02
		DGEYFVEYDGENTFTILK	yes	2139.97	2139.97 ± 0.01
		LCVAHGITRDNIIDLTK		1939.04	1939.05 ± 0.01

## Sheet: Wild
Wild rats
BAND	MUP isoform	Peptide sequence	Unique	Theoretical mass (M+H)+	Observed mass PMF (M+H)+
A	MUP13-EE (18470)	ASSTRGNLDVAK	yes	1218.62	1218.53;1218.62
		LNGDWFSIVVASNK		1549.8	1549.78 ± 0.01
		IEENGSMRVFMQHIDVLENSLGFK		2793.37	2793.35 ± 0.09
		ENGECRELYLVAYK		1743.83	1743.83 ± 0.01
		TPEDGEYFVEYDGGNTFTILK		2395.09	2395.08 ± 0.01
		TDYDRYVMFHLINFK		1961.95	1961.94 ± 0.01
		NGETFQLMVLYGRTK	yes	1756.9	1756.90 ± 0.02
		LCEAHGITRDNIIDLTK		1969.01	1969.00;1969.01
		TDRCLQARG		1076.52	1076.54 ± 0.01
C	MUP13 (18728 Da)	EEASSTRGNLDVAK	yes	1476.72	1476.72 ± 0.01
		LNGDWFSIVVASNK		1549.8	1549.80 ± 0.01
		IEENGSMRVFMQHIDVLENSLGFK		2793.37	2793.42 ± 0.03
		ENGECRELYLVAYK		1743.83	1743.83 ± 0.01
		TPEDGEYFVEYDGGNTFTILK		2395.09	2395.08 ± 0.02
		TDYDRYVMFHLINFK		1961.95	1961.95 ± 0.01
		NGETFQLMVLYGRTK	yes	1756.9	1756.89 ± 0.01
		LCEAHGITRDNIIDLTK		1969.01	1969.02 ± 0.01
		TDRCLQARG		1076.52	1076.53 ± 0.01
D	MUP10 (18716 Da)	EDASSTRGNLDVDK	yes	1506.7	1506.8 ± 0.01
		LNGDWFSIVVASNK		1549.8	1549.79 ± 0.02
		IEENGSMRVFMQHIDVLENSLGFK		2793.37	2793.40 ± 0.06
		ENGECRELYLVAYK		1743.83	1743.82 ± 0.02
		TPEDGEYFVEYDGGNTFTILK		2395.09	2395.10 ± 0.01
		TDYDRYVMFHLINFK		1961.95	1961.96 ± 0.01
		NGETFQAMVLYGRTK		1714.81	1714.83 ± 0.02
		LCEAHGITRDNIIDLTK		1969.01	1969.02 ± 0.01
		TDRCLQARG		1076.52	1076.52 ± 0.01
E	M26838 (18712 Da)	EEASSTRGNLDVDK		1520.72	1520.71 ± 0.01
		LNGDWFSIVVASDK		1550.78	1550.77 ± 0.01
		IEENGSMRVFMQHIDVLENSLGFK		2793.37	2793.40 ± 0.02
		ENGECRELYLVAYK		1743.84	1743.83 ± 0.01
		TPEDGEYFVEYDGGNTFTILK		2395.09	2395.09 ± 0.01
		TDYDRYVMFHLINFK		1961.95	1961.96 ± 0.01
		NGETFQAMVLYGRTK		1714.81	1714.86 ± 0.02
		LCEAHGITRDNIIDLTK		1969.01	1969.01 ± 0.01
		TDHCLQARG		1057.48	1057.48 ± 0.01
F	MUP 1 (18553 Da)	EEASFERGNLDVDK		1608.75	1608.76 ± 0.01
		LNGDWFSIVVASDK		1550.78	1550.78 ± 0.01
		ENGVCTEFSLVADK	yes	1568.72	1568.74 ± 0.01
		DGEYFVEYDGENTFTILK	yes	2139.97	2139.98 ± 0.01
		LCVAHGITRDNIIDLTK		1939.04	1939.05 ± 0.01
		TDRCLQA		863.4	863.42 ± 0.01
G	MUP 1 P (18633 Da)	EEASFERGNLDVDK-P (+80Da)	yes	1688.75	1688.71 ± 0.02
		LNGDWFSIVVASDK		1550.78	1550.77 ± 0.01
		ENGVCTEFSLVADK	yes	1568.72	1568.70 ± 0.02
		DGEYFVEYDGENTFTILK	yes	2139.97	2139.98 ± 0.01
		LCVAHGITRDNIIDLTK		1939.04	1939.05 ± 0.01
