# Supplementary material for: Molecular complexity of the major urinary protein system of the Norway rat, Rattus norvegicus
Source: Sci Rep. 2019 Jul 24;9:10757. doi: 10.1038/s41598-019-46950-x (PMC6656916; doi:10.1038/s41598-019-46950-x)
Supplement: Supplementary file 3 — Supplementary table 2 [file 41598_2019_46950_MOESM3_ESM.xlsx]

## Sheet: WH_Band A
Accession	-10lgP	Coverage (%)	Coverage (%) Sample 14	Area Sample 14	#Peptides	#Unique	#Spec Sample 14	PTM	Avg. Mass	Description
ratMUP13|18728_P02761_ratMUP13	125.46	40	40	174000	8	1	17	Carbamidomethylation; Oxidation (M); Homoserine lactone; Pyro-glu from E; Carbamidomethylation (DHKE X@N-term); Ammonia-loss (N)	18730	ratMUP13|18728_P02761_ratMUP13
ratMUP5|19010_Q9JJI1_AB039827	116.53	38	38	0	8	1	15	Oxidation (M); Homoserine lactone; Carbamidomethylation (DHKE X@N-term); Ammonia-loss (N)	18747	ratMUP5|19010_Q9JJI1_AB039827
Peptide	-10lgP	Mass	Length	ppm	m/z	RT	Area Sample 14	Fraction	Scan	#Feature	#Feature Sample 14	Accession	PTM	AScore
LN(-17.03)GDWFSIVMASDK	70.28	1564.72	14	6.8	783.374	17.66	11200	17	4250	1	1	Y (MUP5)	Ammonia-loss (N)	N2:Ammonia-loss (N):1000.00
LN(-17.03)GDWFSIVVASNK	60.19	1531.77	14	0.3	766.891	18.34	104000	22	4599	1	1	N	Ammonia-loss (N)	N2:Ammonia-loss (N):112.13
DGEYFVEYDGGNTFNILK	58.1	2079.94	18	-1.5	1040.98	16.71	50400	22	4134	2	2	N
TDYDRYVM	45.7	1061.45	8	1.1	531.732	14.64	186000	22	3467	1	1	N
ASSTRGNLDVAK	42.47	1217.64	12	2.7	609.827	11.99	22600000	6	3934	2	2	Y (MUP13)
EN(-17.03)GEC(+57.02)RELYLVAYK	42.45	1725.8	14	-0.9	863.908	15.41	58800	22	3728	1	1	N	Ammonia-loss (N); Carbamidomethylation	N2:Ammonia-loss (N):1000.00;C5:Carbamidomethylation:1000.00
LNGDWFSIVVASNK	40.02	1548.79	14	-2	775.403	18.37	0	22	4609	0	0	N
TDYDRYVM(+15.99)	38.77	1077.44	8	0.3	539.729	13.72	243000	22	3169	1	1	N	Oxidation (M)	M8:Oxidation (M):1000.00
LN(-17.03)GDWFSIVMASDK	36.02	1564.72	14	0.2	783.369	18.52	0	22	4644	0	0	N	Ammonia-loss (N)	N2:Ammonia-loss (N):1000.00
NGETFQLM	32.08	938.417	8	0.6	470.216	16.38	58200	22	4038	1	1	Y (MUP13)
D(+57.02)LSSDIK	31.5	833.413	7	-0.2	417.714	13.86	2450000	22	3216	2	2	N	Carbamidomethylation (DHKE X@N-term)	D1:Carbamidomethylation (DHKE X@N-term):25.70
TDYDRYVM(-48.00)	30.33	1013.45	8	0	507.73	13.97	314000	22	3256	1	1	N	Homoserine lactone	M8:Homoserine lactone:1000.00
YLVAYK	28.56	755.422	6	0	378.718	13.87	24700	22	3222	1	1	N
D(+57.02)GETFQLM	27.67	996.422	8	-0.5	499.218	17.71	33900	22	4426	1	1	N	Carbamidomethylation (DHKE X@N-term)	D1:Carbamidomethylation (DHKE X@N-term):14.04
DLSSDIK	27.24	776.392	7	-0.9	389.203	13.58	3570000	22	3126	1	1	N
DLSSDIK(+57.02)	27.13	833.413	7	-1	417.713	13.58	129000	22	3125	1	1	N	Carbamidomethylation (DHKE X@N-term)	K7:Carbamidomethylation (DHKE X@N-term):26.31
E(-18.01)NGEC(+57.02)RE(+57.02)LYLVAYK	25.21	1781.84	14	-0.2	891.927	15.31	16500	22	3692	1	1	N	Pyro-glu from E; Carbamidomethylation; Carbamidomethylation (DHKE X@N-term)	E1:Pyro-glu from E:1000.00;C5:Carbamidomethylation:1000.00;E7:Carbamidomethylation (DHKE X@N-term):6.63
ENGEC(+57.02)RELYLVA	20.54	1451.67	12	0.5	726.843	15.27	9660	22	3680	1	1	N	Carbamidomethylation	C5:Carbamidomethylation:1000.00
DGEYFVEYDGGN	20.24	1363.52	12	-1.3	682.767	16.45	10900	22	4058	1	1	N
DGETFQLMN	19.84	1053.44	9	-0.3	527.729	16.59	13300	22	4106	1	1	N
DGETFQLM	19.78	939.401	8	-0.5	470.707	17.22	186000	22	4285	1	1	N

## Sheet: WH_Band C
Accession	-10lgP	Coverage (%)	Coverage (%) Sample 3	Area Sample 3	#Peptides	#Unique	#Spec Sample 3	PTM	Avg. Mass	Description
ratMUP13|18728_P02761_ratMUP8	230.38	81	81	1590000	21	4	70	Carbamidomethylation; Oxidation (M); Carbamylation; Deamidation (NQ); Homoserine lactone; 11 more	18730	tr|ratMUP8|18728_P02761_ratMUP13
Peptide	-10lgP	Mass	Length	ppm	m/z	RT	Area Sample 3	Fraction	Scan	#Feature	#Feature Sample 3	Unique	PTM	AScore
D(+57.02)LSSDIK	26.01	833.413	7	1.4	417.714	13.81	93800	4	3230	1	1	N	Carbamidomethylation (DHKE X@N-term)	D1:Carbamidomethylation (DHKE X@N-term):25.70
DLSSDIK	28.19	776.392	7	0.8	389.203	13.49	1170000	4	3117	1	1	N
DLSSDIK(+57.02)	32.24	833.413	7	0.9	417.714	13.49	49800	4	3116	1	1	N	Carbamidomethylation (DHKE X@N-term)	K7:Carbamidomethylation (DHKE X@N-term):26.31
E(-18.01)E(+57.02)ASSTRGNLDVAK	22.61	1514.73	14	1.5	758.375	13.05	283000	4	2954	1	1	Y	Pyro-glu from E; Carbamidomethylation (DHKE X@N-term)	E1:Pyro-glu from E:1000.00;E2:Carbamidomethylation (DHKE X@N-term):13.05
E(-18.01)EASSTRGNLDVAK	51.19	1457.71	14	1.8	729.864	13.06	95100	4	2958	1	1	Y	Pyro-glu from E	E1:Pyro-glu from E:1000.00
E(-18.01)NGEC(+57.02)RE(+57.02)LYLVAYK	31.67	1781.84	14	-0.1	891.928	15.22	5400	4	3735	1	1	Y	Pyro-glu from E; Carbamidomethylation; Carbamidomethylation (DHKE X@N-term)	E1:Pyro-glu from E:1000.00;C5:Carbamidomethylation:1000.00;E7:Carbamidomethylation (DHKE X@N-term):0.00
E(+21.98)NGEC(+57.02)RELYLVAYK	19.97	1764.81	14	1.2	883.414	14.67	134000	4	3538	1	1	Y	Sodium adduct; Carbamidomethylation	E1:Sodium adduct:0.00;C5:Carbamidomethylation:1000.00
E(+43.01)EASSTRGNLDVAK	38.05	1518.73	14	0.9	760.372	13.12	62500	4	2980	1	1	Y	Carbamylation	E1:Carbamylation:59.65
E(+57.02)EASSTRGNLD(+21.98)VAK	28.42	1554.72	14	0.5	778.37	12.56	51500	4	2779	1	1	Y	Carbamidomethylation (DHKE X@N-term); Sodium adduct	E1:Carbamidomethylation (DHKE X@N-term):20.92;D11:Sodium adduct:13.41
E(+57.02)EASSTRGNLDVAK	52.55	1532.74	14	0.8	767.379	12.56	51400	4	2780	1	1	Y	Carbamidomethylation (DHKE X@N-term)	E1:Carbamidomethylation (DHKE X@N-term):10.11
E(+57.02)NGEC(+57.02)RELYLVAYK	33.78	1799.85	14	0.9	900.934	14.79	6320	4	3583	1	1	Y	Carbamidomethylation (DHKE X@N-term); Carbamidomethylation	E1:Carbamidomethylation (DHKE X@N-term):0.00;C5:Carbamidomethylation:1000.00
EE(+57.02)ASSTRGNLDVAK	40.43	1532.74	14	1.7	511.923	12.59	44600	4	2793	1	1	Y	Carbamidomethylation (DHKE X@N-term)	E2:Carbamidomethylation (DHKE X@N-term):0.00
EEASSTRGNLD(+21.98)VAK	27.06	1497.7	14	0.8	749.86	12.57	676000	4	2782	1	1	Y	Sodium adduct	D11:Sodium adduct:30.32
EEASSTRGNLDVAK	32.68	1475.72	14	1.8	492.915	12.71	312000	4	2832	4	4	Y
EN(-17.03)GEC(+57.02)RELYLVAYK	34.37	1725.8	14	0.5	576.275	15.39	52700	4	3799	1	1	Y	Ammonia-loss (N); Carbamidomethylation	N2:Ammonia-loss (N):1000.00;C5:Carbamidomethylation:1000.00
EN(+.98)GEC(+57.02)RELYLVAYK	35.25	1743.81	14	1.3	872.915	14.95	24600	4	3635	1	1	Y	Deamidation (NQ); Carbamidomethylation	N2:Deamidation (NQ):1000.00;C5:Carbamidomethylation:1000.00
EN(+15.99)GEC(+57.02)RELYLVAYK	27.27	1758.82	14	0.4	587.282	14.59	17400	4	3511	1	1	Y	Hydroxylation; Carbamidomethylation	N2:Hydroxylation:0.00;C5:Carbamidomethylation:1000.00
ENGEC(+57.02)RELY(+15.99)LVAYK	17.89	1758.82	14	5.1	880.424	14.58	14200	4	3506	1	1	Y	Carbamidomethylation; Hydroxylation	C5:Carbamidomethylation:1000.00;Y9:Hydroxylation:0.00
ENGEC(+57.02)RELYLVA	44.17	1451.67	12	1.2	726.844	15.2	46300	4	3728	1	1	Y	Carbamidomethylation	C5:Carbamidomethylation:1000.00
ENGEC(+57.02)RELYLVAYK	64.3	1742.83	14	2.2	581.952	14.69	145000	4	3544	2	2	Y	Carbamidomethylation	C5:Carbamidomethylation:1000.00
IEENGSMRVFM	25.04	1311.6	11	0.7	656.805	15.31	5120	4	3771	1	1	N
IEENGSMRVFMQ	19.88	1439.65	12	1.2	720.835	15.08	3740	4	3686	1	1	N
L(+57.02)NGDWFSIVVAS	46.13	1363.68	12	0	682.846	18.21	2130	4	4761	1	1	N	Carbamidomethylation (DHKE X@N-term)	L1:Carbamidomethylation (DHKE X@N-term):11.27
LCEAHGIT(+79.97)RDNIIDLTK	15.03	1990.95	17	-2.8	664.657	15	0	4	3654	0	0	N	Phosphorylation (STY)	T8:Phosphorylation (STY):13.99
LN(-17.03)GDWFSIVVASNK	58.91	1531.77	14	2.9	766.893	18.29	9880	4	4786	1	1	N	Ammonia-loss (N)	N2:Ammonia-loss (N):103.78
LN(+.98)GDWFSIVVASNK	51.02	1549.78	14	2.3	775.898	16.8	15100	4	4297	2	2	N	Deamidation (NQ)	N2:Deamidation (NQ):67.73
LNGD(+15.99)WFSIVVASNK	48.43	1564.79	14	-1	783.401	15.97	1370	4	4001	1	1	N	Hydroxylation	D4:Hydroxylation:14.04
LNGD(+21.98)WFSIVVAS	40.8	1328.64	12	0	665.326	18.01	3430	4	4699	1	1	N	Sodium adduct	D4:Sodium adduct:0.00
LNGD(+21.98)WFSIVVASNK	47.69	1570.78	14	1	786.396	16.54	919	4	4208	1	1	N	Sodium adduct	D4:Sodium adduct:0.00
LNGDW(+15.99)FSIVVASNK	74.8	1564.79	14	1.2	783.403	16.24	16100	4	4101	1	1	N	Oxidation (HW)	W5:Oxidation (HW):1000.00
LNGDW(+3.99)FSIVVASNK	31.69	1552.79	14	0.8	777.402	16.14	1330	4	4064	1	1	N	Tryptophan oxidation to kynurenin	W5:Tryptophan oxidation to kynurenin:1000.00
LNGDW(+31.99)FSIVVASNK	45.23	1580.78	14	1.7	791.4	16.01	3240	4	4015	1	1	N	Dihydroxy	W5:Dihydroxy:0.00
LNGDWFSIVVA	31.98	1219.62	11	0.8	610.82	18.09	22900	4	4725	1	1	N
LNGDWFSIVVAS	39.38	1306.66	12	0.2	654.335	18.01	13700	4	4697	1	1	N
LNGDWFSIVVASNK	66.47	1548.79	14	0.8	775.405	16.55	697000	4	4209	2	2	N
N(+.98)GETFQLMVLYGRTK	25.75	1756.88	15	1.5	586.635	16.1	0	4	4048	0	0	Y	Deamidation (NQ)	N1:Deamidation (NQ):0.00
N(+57.02)GETFQLM	39.6	995.438	8	1	498.727	16.7	15500	4	4262	1	1	Y	Carbamidomethylation (DHKE X@N-term)	N1:Carbamidomethylation (DHKE X@N-term):8.22
N(+57.02)GETFQLM(+15.99)	29.46	1011.43	8	1.6	506.725	15.52	12300	4	3846	1	1	Y	Carbamidomethylation (DHKE X@N-term); Oxidation (M)	N1:Carbamidomethylation (DHKE X@N-term):7.32;M8:Oxidation (M):1000.00
NGE(+21.98)TFQLM	34.67	960.399	8	-0.3	481.207	16.35	88100	4	4138	1	1	Y	Sodium adduct	E3:Sodium adduct:13.64
NGETFQLM	25.51	938.417	8	1.1	470.216	16.39	922000	4	4154	1	1	Y
NGETFQLM(+15.99)	28.05	954.412	8	0.9	478.214	15.32	8610	4	3772	1	1	Y	Oxidation (M)	M8:Oxidation (M):1000.00
NGETFQLM(+15.99)VLYGR	37.24	1542.75	13	0.2	772.382	15.75	4180	4	3927	1	1	Y	Oxidation (M)	M8:Oxidation (M):1000.00
NGETFQLMVLYGRTK	62.13	1755.9	15	1.5	586.307	15.52	9660	4	3845	1	1	Y
SSTRGNLDVAK	35.68	1146.6	11	1.2	383.207	12.37	2030	4	2711	1	1	N
T(+57.02)DYDRYVM(+15.99)	31.76	1134.47	8	1.7	568.241	13.78	21500	4	3218	1	1	N	Carbamidomethylation (DHKE X@N-term); Oxidation (M)	T1:Carbamidomethylation (DHKE X@N-term):0.00;M8:Oxidation (M):1000.00
TD(+15.99)RC(+57.02)LQARG	18.58	1091.51	9	0.1	364.845	11.97	4690	4	2595	1	1	N	Hydroxylation; Carbamidomethylation	D2:Hydroxylation:0.00;C4:Carbamidomethylation:1000.00
TDRC(+57.02)LQARG	43.97	1075.52	9	0.4	359.514	12.13	62500	4	2635	2	2	N	Carbamidomethylation	C4:Carbamidomethylation:1000.00
TDYDRYVM	42.67	1061.45	8	1.6	531.732	14.57	405	4	3502	1	1	N
TDYDRYVM(-48.00)	18.35	1013.45	8	1.9	507.731	13.96	120000	4	3284	1	1	N	Homoserine lactone	M8:Homoserine lactone:1000.00
TDYDRYVM(+15.99)	29.63	1077.44	8	2	539.73	13.71	102000	4	3193	1	1	N	Oxidation (M)	M8:Oxidation (M):1000.00
TPEDGE(+37.95)YFVEYDGGNTFTILK	39.47	2432.04	21	-1.2	1217.02	16.42	14700	4	4164	1	1	N	Replacement of 2 protons by calcium	E6:Replacement of 2 protons by calcium:0.00
TPEDGEYFVEYD(+21.98)GGN	60.91	1712.65	15	0.8	857.331	16	39500	4	4012	1	1	N	Sodium adduct	D12:Sodium adduct:9.08
TPEDGEYFVEYD(+21.98)GGNTFTILK	89.58	2416.07	21	1.6	1209.05	16.42	2920	4	4165	1	1	N	Sodium adduct	D12:Sodium adduct:13.45
TPEDGEYFVEYDGGN	54.79	1690.66	15	0.9	846.34	16	43100	4	4013	1	1	N
TPEDGEYFVEYDGGNTFT	40.25	2039.83	18	1.3	1020.92	16.66	10200	4	4246	1	1	N
TPEDGEYFVEYDGGNTFTILK	92.37	2394.09	21	0.9	1198.05	16.42	844000	4	4166	2	2	N
YLVAYK	29.26	755.422	6	1.7	378.719	13.82	6360	4	3233	1	1	N

## Sheet: WH_Band D
Accession	-10lgP	Coverage (%)	Coverage (%) Sample 15	Area Sample 15	#Peptides	#Unique	#Spec Sample 15	PTM	Avg. Mass	Description
ratMUP10|18716_Q8K1Q6_ratMUP10	124.78	48	48	27500	10	1	25	Carbamidomethylation; Oxidation (M); Dehydration; Homoserine; Homoserine lactone; 4 more	18718	tr|ratMUP10|18716_Q8K1Q6_ratMUP6
Peptide	-10lgP	Mass	Length	ppm	m/z	RT	Area Sample 15	Fraction	Scan	#Feature	#Feature Sample 15	Unique	PTM	AScore
EDASSTRGNLDVDK	20.84	1505.7	14	-2.5	753.853	12.53	27500	23	2760	1	1	Y
LNGDWFSIVVASNK	54.38	1548.79	14	-1.6	775.403	16.6	85900	23	3924	2	2	N
LN(-17.03)GDWFSIVVASNK	50.85	1531.77	14	-1.7	766.889	18.34	57100	23	4329	1	1	N	Ammonia-loss (N)	N2:Ammonia-loss (N):88.86
TPEDGEYFVEYDGGNTFTILK	46.14	2394.09	21	-2.7	1198.05	16.47	98000	23	3891	2	2	N
ENGEC(+57.02)RELYLVAYK	43.42	1742.83	14	-0.2	581.95	14.75	292000	23	3408	2	2	N	Carbamidomethylation	C5:Carbamidomethylation:1000.00
L(+57.02)NGDWFSIVVASNK	42.32	1605.82	14	-2.6	803.913	16.69	30800	23	3946	1	1	N	Carbamidomethylation (DHKE X@N-term)	L1:Carbamidomethylation (DHKE X@N-term):0.00
TPEDGEYFVEYDGGN	39.16	1690.66	15	-0.2	846.339	16.07	51600	23	3776	1	1	N
TDYDRYVM(+15.99)	37	1077.44	8	-0.2	539.729	13.72	333000	23	3123	1	1	N	Oxidation (M)	M8:Oxidation (M):1000.00
TDYDRYVM	34.04	1061.45	8	-0.3	531.731	14.61	227000	23	3369	1	1	N
TDYDRYVM(-48.00)	33.5	1013.45	8	-0.1	507.73	13.98	194000	23	3207	1	1	N	Homoserine lactone	M8:Homoserine lactone:1000.00
ELYLVAYK	26.67	997.548	8	-0.3	499.781	15.26	24500	23	3547	1	1	N
DLSSDIK	25.74	776.392	7	-1.9	389.202	13.6	5190000	23	3085	1	1	N
YLVAYK	24.66	755.422	6	-0.7	378.718	13.85	54700	23	3165	1	1	N
TPEDGEYFVEYDGGN(+21.98)	24.14	1712.65	15	-0.9	857.329	16.07	43100	23	3775	1	1	N	Sodium adduct	N15:Sodium adduct:12.33
DLSSDIK(+57.02)	23.44	833.413	7	-2.2	417.713	13.6	229000	23	3084	1	1	N	Carbamidomethylation (DHKE X@N-term)	K7:Carbamidomethylation (DHKE X@N-term):26.31
TDYDRYVM(-29.99)	22.72	1031.46	8	-0.3	516.735	13.63	17100	23	3098	1	1	N	Homoserine	M8:Homoserine:1000.00
ENGEC(+57.02)RELYLVA	21.27	1451.67	12	0	726.843	15.27	15900	23	3551	1	1	N	Carbamidomethylation	C5:Carbamidomethylation:1000.00
D(+57.02)LSSDIK	19.28	833.413	7	-0.6	417.714	13.86	1780000	23	3168	1	1	N	Carbamidomethylation (DHKE X@N-term)	D1:Carbamidomethylation (DHKE X@N-term):5.74
EN(-17.03)GEC(+57.02)RELYLVAYK	19.1	1725.8	14	0.1	863.909	15.42	38700	23	3593	1	1	N	Ammonia-loss (N); Carbamidomethylation	N2:Ammonia-loss (N):1000.00;C5:Carbamidomethylation:1000.00
LNGD(+21.98)WFSIVVASNK	17.05	1570.78	14	0.8	786.396	16.6	23600	23	3926	1	1	N	Sodium adduct	D4:Sodium adduct:0.00
LNGD(+15.99)WFSIVVASNK	16.86	1564.79	14	-1.8	783.4	16.31	10600	23	3848	1	1	N	Hydroxylation	D4:Hydroxylation:8.22
E(+57.02)NGEC(+57.02)RELY(-18.01)LVAYK	15.24	1781.84	14	-2.3	891.926	15.31	33800	23	3560	1	1	N	Carbamidomethylation (DHKE X@N-term); Carbamidomethylation; Dehydration	E1:Carbamidomethylation (DHKE X@N-term):0.00;C5:Carbamidomethylation:1000.00;Y9:Dehydration:82.63

## Sheet: WH_Band E
Accession	-10lgP	Coverage (%)	Coverage (%) Sample 11	Area Sample 11	#Peptides	#Unique	#Spec Sample 11	PTM	Avg. Mass	Description
ratMUP1|18340_Q78E14_ratMUP1:AB039825|18553_Q63213_AB039825	205.68	47	47	3490000	11	7	29	Carbamidomethylation; Deamidation (NQ); Homoserine lactone; Hydroxylation; Phosphopantetheine; 6 more	18343	tr|ratMUP1|18340_Q78E14_ratMUP1
Peptide	-10lgP	Mass	Length	ppm	m/z	RT	Area Sample 11	Fraction	Scan	#Feature	#Feature Sample 11	Unique	PTM	AScore
E(-18.01)NGVC(+57.02)TEFSLVADK	86.5	1549.71	14	1.1	775.862	16.35	22500	19	3869	1	1	Y	Pyro-glu from E; Carbamidomethylation	E1:Pyro-glu from E:1000.00;C5:Carbamidomethylation:1000.00
ENGVC(+57.02)TEFSLVADK(+57.02)	83.98	1624.74	14	0.9	813.378	15.22	113000	19	3529	1	1	Y	Carbamidomethylation; Carbamidomethylation (DHKE X@N-term)	C5:Carbamidomethylation:1000.00;K14:Carbamidomethylation (DHKE X@N-term):10.11
EEAS(+79.97)FERGNLDVDK	80.03	1687.71	14	-0.1	844.862	13.96	187000	19	3179	2	2	Y	Phosphorylation (STY)	S4:Phosphorylation (STY):1000.00
E(-18.01)E(+57.02)ASFERGNLDVDK	72.11	1646.75	14	0.7	824.385	14.28	173000	19	3271	1	1	Y	Pyro-glu from E; Carbamidomethylation (DHKE X@N-term)	E1:Pyro-glu from E:1000.00;E2:Carbamidomethylation (DHKE X@N-term):52.86
ENGVC(+57.02)TEFSLVADK	68.16	1567.72	14	0.9	784.867	15.25	1940000	19	3536	2	2	Y	Carbamidomethylation	C5:Carbamidomethylation:1000.00
E(+57.02)NGVC(+57.02)TE(+21.98)FSLVADK	62.99	1646.72	14	0.4	824.369	15.39	69900	19	3582	1	1	Y	Carbamidomethylation (DHKE X@N-term); Carbamidomethylation; Sodium adduct	E1:Carbamidomethylation (DHKE X@N-term):19.69;C5:Carbamidomethylation:1000.00;E7:Sodium adduct:19.69
EN(+15.99)GVC(+57.02)TEFSLVADK	61.88	1583.71	14	-0.6	792.864	15.03	464000	19	3467	1	1	Y	Hydroxylation; Carbamidomethylation	N2:Hydroxylation:67.38;C5:Carbamidomethylation:1000.00
EEAS(+79.97)FERGNLDVD(+21.98)K	56.44	1709.69	14	0.8	855.854	13.96	67200	19	3178	1	1	Y	Phosphorylation (STY); Sodium adduct	S4:Phosphorylation (STY):1000.00;D13:Sodium adduct:6.69
E(-18.01)EASFERGNLDVDK	54.43	1589.73	14	0.7	795.874	14.37	57500	19	3296	1	1	Y	Pyro-glu from E	E1:Pyro-glu from E:1000.00
E(-18.01)NGVC(+57.02)TE(+57.02)FSLVADK	54.24	1606.73	14	1.3	804.373	16.27	593000	19	3839	1	1	Y	Pyro-glu from E; Carbamidomethylation; Carbamidomethylation (DHKE X@N-term)	E1:Pyro-glu from E:1000.00;C5:Carbamidomethylation:1000.00;E7:Carbamidomethylation (DHKE X@N-term):53.33
DGEYFVEYDGENTFTILK	50.56	2138.97	18	0.4	1070.49	16.74	43300	19	3979	1	1	Y
DGEYFVEYD(+21.98)GENTFTILK	48.88	2160.95	18	-1.3	1081.48	16.74	13700	19	3980	1	1	Y	Sodium adduct	D9:Sodium adduct:0.00
TDYDNYVM(-48.00)	45.99	971.387	8	1	486.701	15.01	77800	19	3460	1	1	Y	Homoserine lactone	M8:Homoserine lactone:1000.00
TDYDNYVM	45.73	1019.39	8	0.8	510.703	15.78	74400	19	3692	1	1	Y
EEASFERGNLDVDK	44.28	1607.74	14	1	536.922	13.59	408000	19	3060	2	2	Y
DGEYFVEYDGEN	25.41	1435.54	12	0.7	718.779	16.42	45800	19	3889	1	1	Y
DGEYFVEYDGENTFT	20.88	1784.71	15	1	893.361	17.25	15400	19	4121	1	1	Y
ENGVC(+57.02)TEFSH(sub L)VADK	18.33	1591.69	14	-1.6	796.853	15.25	716	19	3537	1	1	Y	Carbamidomethylation	C5:Carbamidomethylation:1000.00
VC(+57.02)TEFS(+340.09)LVADK	18.09	1607.7	11	9.8	804.864	16.63	21000	19	3952	1	1	Y	Carbamidomethylation; Phosphopantetheine	C2:Carbamidomethylation:1000.00;S6:Phosphopantetheine:1000.00
SFERGNLDVDK	17.51	1278.62	11	1.4	640.318	13.33	7090	19	2975	1	1	Y
E(+21.98)N(+.98)GVC(+57.02)TEFSLVADK	15.41	1590.68	14	-1.5	796.348	15.55	0	19	3630	0	0	Y	Sodium adduct; Deamidation (NQ); Carbamidomethylation	E1:Sodium adduct:0.00;N2:Deamidation (NQ):1000.00;C5:Carbamidomethylation:1000.00
LN(-17.03)GDWFSIVVASDK	94	1532.75	14	-0.4	767.383	18.46	139000	19	4450	1	1	N	Ammonia-loss (N)	N2:Ammonia-loss (N):1000.00
L(+57.02)NGDWFSIVVASDK	74.77	1606.8	14	0.3	804.407	16.79	20200	19	3994	1	1	N	Carbamidomethylation (DHKE X@N-term)	L1:Carbamidomethylation (DHKE X@N-term):0.00
D(+57.02)LSSDIK	55.84	833.413	7	0.3	417.714	13.74	1330000	19	3103	1	1	N	Carbamidomethylation (DHKE X@N-term)	D1:Carbamidomethylation (DHKE X@N-term):43.86
LNGDWFSIVVASDK	50.25	1549.78	14	-1.4	775.895	16.69	40100	19	3966	1	1	N
DLSSDIK	28.54	776.392	7	0.4	389.203	13.55	2350000	19	3046	1	1	N

## Sheet: WH_Band F
Accession	-10lgP	Coverage (%)	Coverage (%) Sample 12	Area Sample 12	#Peptides	#Unique	#Spec Sample 12	PTM	Avg. Mass	Description
AB039825|18553_Q63213_AB039825	177.66	46	46	16300000	10	6	51	Carbamidomethylation; Deamidation (NQ); Homoserine lactone; Hydroxylation; Methyl ester; 9 more	18556	tr|AB039825|18553_Q63213_AB039825
Peptide	-10lgP	Mass	Length	ppm	m/z	RT	Area Sample 12	Fraction	Scan	#Feature	#Feature Sample 12	Unique	PTM	AScore
L(+57.02)NGDWFSIVVASDK	70.94	1606.8	14	-1.2	804.406	16.81	102000	20	4126	1	1	Y	Carbamidomethylation (DHKE X@N-term)	L1:Carbamidomethylation (DHKE X@N-term):25.79
DGEYFVEYDGENTFTILK	69.19	2138.97	18	0.2	1070.49	17.12	317000	20	4218	3	3	Y
LN(-17.03)GDWFSIVVASDK	67.9	1532.75	14	-1	767.382	18.46	900000	20	4610	1	1	Y	Ammonia-loss (N)	N2:Ammonia-loss (N):1000.00
ENGVC(+57.02)TEFSLVAD(+57.02)K	67.23	1624.74	14	0.5	813.378	15.22	459000	20	3614	1	1	Y	Carbamidomethylation; Carbamidomethylation (DHKE X@N-term)	C5:Carbamidomethylation:1000.00;D13:Carbamidomethylation (DHKE X@N-term):0.00
E(-18.01)NGVC(+57.02)TEFSLVADK	66.51	1549.71	14	0.5	775.862	16.37	378000	20	3990	1	1	Y	Pyro-glu from E; Carbamidomethylation	E1:Pyro-glu from E:1000.00;C5:Carbamidomethylation:1000.00
DGEYFVEYDGE(+21.98)NTFTILK	66.06	2160.95	18	-0.1	1081.48	16.75	75000	20	4108	1	1	Y	Sodium adduct	E11:Sodium adduct:11.10
ENGVC(+57.02)TE(+21.98)FSLVADK	65.97	1589.7	14	-0.6	795.857	15.27	1760000	20	3631	1	1	Y	Carbamidomethylation; Sodium adduct	C5:Carbamidomethylation:1000.00;E7:Sodium adduct:78.19
ENGVC(+57.02)TEFSLVADK	65.28	1567.72	14	1.7	784.868	15.24	8190000	20	3621	1	1	Y	Carbamidomethylation	C5:Carbamidomethylation:1000.00
LNGDWFSIVVASDK	62.81	1549.78	14	-0.6	775.896	16.69	274000	20	4090	2	2	Y
ENGVC(+57.02)TE(+21.98)FSLVAD(+57.02)K	60.87	1646.72	14	0	824.368	15.24	113000	20	3620	1	1	Y	Carbamidomethylation; Sodium adduct; Carbamidomethylation (DHKE X@N-term)	C5:Carbamidomethylation:1000.00;E7:Sodium adduct:27.66;D13:Carbamidomethylation (DHKE X@N-term):0.00
EEAS(+79.97)FE(+21.98)RGNLDVDK	59.15	1709.69	14	-1.4	855.851	13.99	3180000	20	3209	1	1	Y	Phosphorylation (STY); Sodium adduct	S4:Phosphorylation (STY):1000.00;E6:Sodium adduct:0.00
DGEYFVEYDGE(+21.98)NTFT	56.45	1806.69	15	-0.4	904.351	17.25	12700	20	4267	1	1	Y	Sodium adduct	E11:Sodium adduct:0.00
EN(+15.99)GVC(+57.02)TEFSLVADK	50.68	1583.71	14	-1.6	792.863	15.34	1600000	20	3656	1	1	Y	Hydroxylation; Carbamidomethylation	N2:Hydroxylation:81.27;C5:Carbamidomethylation:1000.00
DGEYFVEYDGE(+21.98)N	48.67	1457.52	12	0	729.769	16.44	31800	20	4013	1	1	Y	Sodium adduct	E11:Sodium adduct:10.11
Q(sub E)NGVC(+57.02)TEFSLVADK	47.32	1566.73	14	0.5	784.375	16.36	0	20	3989	0	0	Y	Carbamidomethylation	C5:Carbamidomethylation:1000.00
LNGDWFSIVVASD(+21.98)K	45.86	1571.76	14	-1.6	786.886	16.71	54100	20	4095	1	1	Y	Sodium adduct	D13:Sodium adduct:17.01
ENGVC(+57.02)TEF(+31.99)SLVADK	44.88	1599.71	14	0.8	800.862	15.21	23900	20	3612	1	1	Y	Carbamidomethylation; Dihydroxy	C5:Carbamidomethylation:1000.00;F8:Dihydroxy:19.69
E(-18.01)EAS(+79.97)FERGNLDVDK	44.55	1669.7	14	0	835.856	15.11	535000	20	3574	1	1	Y	Pyro-glu from E; Phosphorylation (STY)	E1:Pyro-glu from E:1000.00;S4:Phosphorylation (STY):1000.00
TDYDNYVM	44.25	1019.39	8	1.1	510.703	15.78	173000	20	3799	1	1	Y
E(-18.01)E(+57.02)ASFERGNLDVDK	43.08	1646.75	14	0.1	824.384	14.27	61600	20	3304	1	1	Y	Pyro-glu from E; Carbamidomethylation (DHKE X@N-term)	E1:Pyro-glu from E:1000.00;E2:Carbamidomethylation (DHKE X@N-term):49.79
LN(+.98)GDWFSIVVASDK	37.67	1550.76	14	0.1	776.388	16.96	8340	20	4172	1	1	Y	Deamidation (NQ)	N2:Deamidation (NQ):1000.00
TDYDNYVM(-48.00)	35.55	971.387	8	0.7	486.701	15.04	124000	20	3547	1	1	Y	Homoserine lactone	M8:Homoserine lactone:1000.00
L(+57.02)NGD(+57.02)WFSIVVASDK	34.71	1663.82	14	-0.1	832.918	18.07	14900	20	4508	1	1	Y	Carbamidomethylation (DHKE X@N-term)	L1:Carbamidomethylation (DHKE X@N-term):19.27;D4:Carbamidomethylation (DHKE X@N-term):22.83
EN(-17.03)GVC(+57.02)TEFSLVADK	34.6	1550.69	14	0.5	776.354	16.63	1660000	20	4071	2	2	Y	Ammonia-loss (N); Carbamidomethylation	N2:Ammonia-loss (N):1000.00;C5:Carbamidomethylation:1000.00
E(+57.02)NGVC(+57.02)TEFSLVADK	32.53	1624.74	14	-2	813.376	15.49	1250000	20	3708	1	1	Y	Carbamidomethylation (DHKE X@N-term); Carbamidomethylation	E1:Carbamidomethylation (DHKE X@N-term):0.00;C5:Carbamidomethylation:1000.00
TDYD(+21.98)NYVM	32.14	1041.37	8	0	521.693	15.8	20600	20	3806	1	1	Y	Sodium adduct	D4:Sodium adduct:0.00
DGEYFVEYDGEN	29.24	1435.54	12	-0.1	718.778	16.45	53900	20	4015	1	1	Y
D(+225.09)WFSIVVASDK	28.91	1490.72	11	0.1	746.369	15.49	0	20	3710	0	0	Y	Iminobiotinylation	D1:Iminobiotinylation:21.51
L(+57.02)NGD(+21.98)WFSIVVASDK	27.35	1628.78	14	-1.3	815.397	16.82	24600	20	4131	1	1	Y	Carbamidomethylation (DHKE X@N-term); Sodium adduct	L1:Carbamidomethylation (DHKE X@N-term):18.44;D4:Sodium adduct:6.84
DGEYFVEYDGENTFT	21.87	1784.71	15	1.7	893.361	17.25	17900	20	4265	1	1	Y
EEASFERGNLDVDK	49.76	1607.74	14	0	536.922	13.59	192000	20	3073	2	2	N
EEAS(+79.97)FERGNLDVDK	48.23	1687.71	14	0.4	563.577	14.03	15700000	20	3221	2	2	N	Phosphorylation (STY)	S4:Phosphorylation (STY):1000.00
D(+57.02)LSSDIK	47.4	833.413	7	-0.3	417.714	13.78	1790000	20	3132	1	1	N	Carbamidomethylation (DHKE X@N-term)	D1:Carbamidomethylation (DHKE X@N-term):55.21
EEAS(+79.97)FE(+57.02)RGNLDVDK	41.01	1744.73	14	0.2	582.584	13.95	1380000	20	3193	1	1	N	Phosphorylation (STY); Carbamidomethylation (DHKE X@N-term)	S4:Phosphorylation (STY):1000.00;E6:Carbamidomethylation (DHKE X@N-term):8.81
EEAS(+79.96)FERGNLDVDK	28.9	1687.7	14	3.8	844.86	14.94	0	20	3513	0	0	N	Sulfation	S4:Sulfation:1000.00
E(+14.02)EAS(+79.97)FERGNLDVDK	22.47	1701.72	14	1.3	851.871	14.33	0	20	3323	0	0	N	Methyl ester; Phosphorylation (STY)	E1:Methyl ester:0.00;S4:Phosphorylation (STY):1000.00
E(+57.02)EAS(+79.97)FERGNLDVDK	15.49	1744.73	14	-1.3	873.371	13.9	972000	20	3175	1	1	N	Carbamidomethylation (DHKE X@N-term); Phosphorylation (STY)	E1:Carbamidomethylation (DHKE X@N-term):0.00;S4:Phosphorylation (STY):1000.00
DLSSDIK	26.82	776.392	7	-0.3	389.203	13.61	4710000	20	3077	1	1	N

## Sheet: BN_Band A
Accession	-10lgP	Coverage (%)	Coverage (%) Sample 16	Area Sample 16	#Peptides	#Unique	#Spec Sample 16	PTM	Avg. Mass	Description
ratMUP13|18728_P02761_ratMUP13	174.27	57	57	276000	16	3	41	Carbamidomethylation; Oxidation (M); Deamidation (NQ); Dehydration; Homoserine; 9 more	18730	tr|ratMUP13|18728_P02761_ratMUP13
Peptide	-10lgP	Mass	Length	ppm	m/z	RT	Area Sample 16	Fraction	Scan	#Feature	#Feature Sample 16	Unique	PTM	AScore
ASSTRGNLDVAK	16.6	1217.64	12	-1.9	609.824	12.48	42200	24	2766	1	1	Y
T(+79.97)FQLMVLYGRTK(+57.02)DLSSDIK	28.59	2351.16	19	-3	1176.58	13.62	0	24	3107	0	0	Y	Phosphorylation (STY); Carbamidomethylation (DHKE X@N-term)	T1:Phosphorylation (STY):0.00;K12:Carbamidomethylation (DHKE X@N-term):12.28
NGETFQLM(+15.99)	27.45	954.412	8	-0.4	478.213	15.33	1110000	24	3640	1	1	N	Oxidation (M)	M8:Oxidation (M):1000.00
NGETFQLM	32.99	938.417	8	-1	470.215	16.4	1460000	24	3966	1	1	N
N(+.98)GETFQLM	20.17	939.401	8	-0.5	470.707	17.26	64500	24	4194	1	1	N	Deamidation (NQ)	N1:Deamidation (NQ):7.38
NGE(+21.98)TFQLM	40.09	960.399	8	-1	481.206	16.4	323000	24	3965	1	1	N	Sodium adduct	E3:Sodium adduct:12.11
N(+57.02)GETFQLM	38.47	995.438	8	-0.9	498.726	16.72	81300	24	4056	1	1	N	Carbamidomethylation (DHKE X@N-term)	N1:Carbamidomethylation (DHKE X@N-term):0.00
LNGDWFSIVVASNK	54.1	1548.79	14	-1.3	775.403	16.6	64400	24	4024	1	1	N
LN(-17.03)GDWFSIVVASNK	70.78	1531.77	14	-1.5	766.89	18.33	52400	24	4431	1	1	N	Ammonia-loss (N)	N2:Ammonia-loss (N):81.27
LN(+.98)GDWFSIVVASNK	31.15	1549.78	14	-3.1	775.894	16.98	6870	24	4126	1	1	N	Deamidation (NQ)	N2:Deamidation (NQ):16.94
ENGEC(+57.02)REL	16.77	1005.42	8	-0.9	503.716	12.76	26700	24	2844	1	1	N	Carbamidomethylation	C5:Carbamidomethylation:1000.00
EN(-17.03)GEC(+57.02)REL	28.22	988.392	8	-0.4	495.203	14.03	24100	24	3249	1	1	N	Ammonia-loss (N); Carbamidomethylation	N2:Ammonia-loss (N):1000.00;C5:Carbamidomethylation:1000.00
EN(+15.99)GEC(+57.02)RELYLVAYK	20.54	1758.82	14	1.6	587.283	14.69	16100	24	3444	1	1	N	Hydroxylation; Carbamidomethylation	N2:Hydroxylation:0.00;C5:Carbamidomethylation:1000.00
ENGEC(+57.02)RELYLVAYK	43.62	1742.83	14	-0.2	581.95	14.78	254000	24	3470	2	2	N	Carbamidomethylation	C5:Carbamidomethylation:1000.00
ELYLVAYK	35.15	997.548	8	-0.5	499.781	15.25	99300	24	3615	1	1	N
ENGEC(+57.02)RELYLVA	36.07	1451.67	12	0.6	726.843	15.28	46600	24	3625	1	1	N	Carbamidomethylation	C5:Carbamidomethylation:1000.00
TPEDGEYFVEYDGGN	29.88	1690.66	15	-1.3	846.338	16.11	200000	24	3880	1	1	N
TPEDGEYFVEYDGGNTFTILK	33.04	2394.09	21	-1.5	1198.05	16.47	31500	24	3991	1	1	N
EN(-17.03)GEC(+57.02)RELYLVAYK	41.25	1725.8	14	-0.9	863.908	15.43	48300	24	3675	1	1	N	Ammonia-loss (N); Carbamidomethylation	N2:Ammonia-loss (N):1000.00;C5:Carbamidomethylation:1000.00
TPED(+57.02)GEYFVEYDGGN	32.17	1747.68	15	-1.1	874.849	16.05	8280	24	3860	1	1	N	Carbamidomethylation (DHKE X@N-term)	D4:Carbamidomethylation (DHKE X@N-term):0.00
TPEDGEYFVEYD(+21.98)GGN	66.49	1712.65	15	-1.9	857.328	16.06	171000	24	3864	1	1	N	Sodium adduct	D12:Sodium adduct:0.00
TPEDGEYFVE(+17.03)YDGGN	35.24	1707.69	15	-1.7	854.851	16.1	58400	24	3878	1	1	N	Replacement of proton with ammonium ion	E10:Replacement of proton with ammonium ion:11.10
TPEDGEYFVE(+21.98)YDGGNTFT	15.05	2061.81	18	-2.3	1031.91	16.71	15700	24	4051	1	1	N	Sodium adduct	E10:Sodium adduct:0.00
DLSSDIK(+57.02)	36.45	833.413	7	-1.3	417.713	13.59	181000	24	3099	1	1	N	Carbamidomethylation (DHKE X@N-term)	K7:Carbamidomethylation (DHKE X@N-term):26.31
DLSSDIK	26.34	776.392	7	-1.7	389.202	13.59	13700000	24	3100	1	1	N
LYGRT(+79.97)KDLSSDIK	41.95	1574.77	13	-8.5	788.386	13.63	22900	24	3112	1	1	N	Phosphorylation (STY)	T5:Phosphorylation (STY):0.00
TDYDRYVM(-29.99)	39.96	1031.46	8	-1	516.735	13.65	33200	24	3119	1	1	N	Homoserine	M8:Homoserine:1000.00
TDYDRYVM(+15.99)	42.09	1077.44	8	0.2	539.729	13.73	2800000	24	3146	1	1	N	Oxidation (M)	M8:Oxidation (M):1000.00
D(+57.02)LSSDIK	31.01	833.413	7	-0.5	417.714	13.86	1540000	24	3191	1	1	N	Carbamidomethylation (DHKE X@N-term)	D1:Carbamidomethylation (DHKE X@N-term):18.33
YLVAYK	24.77	755.422	6	-0.5	378.718	13.88	178000	24	3197	1	1	N
TDYDRYVM(-48.00)	36.29	1013.45	8	-0.3	507.73	13.98	328000	24	3230	1	1	N	Homoserine lactone	M8:Homoserine lactone:1000.00
TDYDRYVM(+31.99)	48.7	1093.44	8	-0.6	547.726	14.02	122000	24	3247	1	1	N	Sulphone	M8:Sulphone:1000.00
TDYDRYVM	38.04	1061.45	8	-0.5	531.731	14.64	1570000	24	3426	1	1	N
TDYDRYVM(+21.98)	38.74	1083.43	8	-1.6	542.722	14.66	355000	24	3432	1	1	N	Sodium adduct	M8:Sodium adduct:0.00
DLSSD(+21.98)IK	28.33	798.374	7	-1.1	799.38	15.48	0	24	3691	0	0	N	Sodium adduct	D5:Sodium adduct:8.26
T(+57.02)DYDRYVM(+15.99)	47.81	1134.47	8	-0.5	568.24	13.87	188000	24	3192	1	1	N	Carbamidomethylation (DHKE X@N-term); Oxidation (M)	T1:Carbamidomethylation (DHKE X@N-term):8.14;M8:Oxidation (M):1000.00

## Sheet: BN_Band B
Accession	-10lgP	Coverage (%)	Coverage (%) Sample 8	Area Sample 8	#Peptides	#Unique	#Spec Sample 8	PTM	Avg. Mass	Description
ratMUP13|18728_P02761_ratMUP13	396.58	98	98	214000000	63	12	323	Carbamidomethylation; Oxidation (M); Acetylation (N-term); Amidation; Biotinylation; 32 more	18730	tr|ratMUP13|18728_P02761_ratMUP13
Peptide	-10lgP	Mass	Length	ppm	m/z	RT	Area Sample 8	Fraction	Scan	#Feature	#Feature Sample 8	Unique	PTM	AScore
GFKFRIKE(+61.91)NGEC(+57.02)RELYLVAYKTPEDGEYFVEYDGGNTFTILK	23.49	5057.36	42	-2.5	1265.34	16.5	7660	8	5831	1	1	N	Replacement of 2 protons by zinc; Carbamidomethylation	E8:Replacement of 2 protons by zinc:0.00;C12:Carbamidomethylation:1000.00
GEC(+57.02)RELYLVAYK(+969.37)TPEDGEYFVEYDGGNTFTILK	52.95	4845.19	33	3.2	1212.31	16.49	0	8	5824	0	0	N	Carbamidomethylation; Maleimide-3-saccharide	C3:Carbamidomethylation:1000.00;K12:Maleimide-3-saccharide:124.10
EC(+57.02)RELYLVAYK(+969.37)TPEDGEYFVEYDGGNTFTILK	72.05	4788.17	32	3	1597.07	16.49	0	8	5825	0	0	N	Carbamidomethylation; Maleimide-3-saccharide	C2:Carbamidomethylation:1000.00;K11:Maleimide-3-saccharide:163.98
T(+57.02)PEDGE(+57.02)YFVEYDGGNTFTILK	79.67	2508.13	21	2.9	1255.08	16.42	6810000	8	5798	1	1	N	Carbamidomethylation (DHKE X@N-term)	T1:Carbamidomethylation (DHKE X@N-term):0.00;E6:Carbamidomethylation (DHKE X@N-term):0.00
T(+57.02)PEDGEYFVE(+57.02)YDGGNTFTILK	73.65	2508.13	21	2.7	837.054	16.42	4230000	8	5795	1	1	N	Carbamidomethylation (DHKE X@N-term)	T1:Carbamidomethylation (DHKE X@N-term):7.32;E10:Carbamidomethylation (DHKE X@N-term):0.00
T(+42.01)P(+15.99)EDGEYFVEYDGGNTFTILK	101.63	2452.1	21	0.5	1227.06	17.16	465000	8	6096	1	1	N	Acetylation (N-term); Hydroxylation	T1:Acetylation (N-term):1000.00;P2:Hydroxylation:26.31
T(+57.02)PEDGEYFVEYDGGN(+.98)TFTILK	60.16	2452.1	21	5.6	818.377	16.61	4920000	8	5871	1	1	N	Carbamidomethylation (DHKE X@N-term); Deamidation (NQ)	T1:Carbamidomethylation (DHKE X@N-term):8.22;N15:Deamidation (NQ):1000.00
T(+57.02)PEDGEYFVEYDGGNTFTILK	110.24	2451.11	21	2.2	1226.57	16.58	51200000	8	5862	1	1	N	Carbamidomethylation (DHKE X@N-term)	T1:Carbamidomethylation (DHKE X@N-term):0.00
TPEDGE(+57.02)YFVEYDGGNTFTILK	98.9	2451.11	21	3.4	818.047	16.41	32900000	8	5793	1	1	N	Carbamidomethylation (DHKE X@N-term)	E6:Carbamidomethylation (DHKE X@N-term):0.00
TPEDGEYFVE(+57.02)YDGGNTFTILK	98.49	2451.11	21	3.3	1226.57	16.41	51200000	8	5792	1	1	N	Carbamidomethylation (DHKE X@N-term)	E10:Carbamidomethylation (DHKE X@N-term):50.57
TPEDGEYFVEYD(+21.98)GGNTFTILK	95.95	2416.07	21	-1.6	1209.04	16.5	1300000	8	5830	1	1	N	Sodium adduct	D12:Sodium adduct:15.21
TPEDGE(+21.98)YFVEYDGGNTFTILK	70.75	2416.07	21	-1.6	806.363	16.49	1680000	8	5827	1	1	N	Sodium adduct	E6:Sodium adduct:0.00
TPEDGEYFVEYDGGN(+.98)TFTILK	72.7	2395.07	21	-0.4	799.365	16.64	588000	8	5884	1	1	N	Deamidation (NQ)	N15:Deamidation (NQ):1000.00
TPEDGEYFVEYDGGNTFTILK	130.03	2394.09	21	1.2	1198.05	16.54	235000000	8	5846	3	3	N
TPED(-18.01)GEYFVEYDGGNTFTILK	72.48	2376.08	21	4.4	1189.05	16.47	2250000	8	5817	1	1	N	Dehydration	D4:Dehydration:7.64
T(+79.97)FQLMVLYGRTK(+57.02)DLSSDIK	23.25	2351.16	19	-2.3	1176.58	13.48	2570000	8	4616	1	1	Y	Phosphorylation (STY); Carbamidomethylation (DHKE X@N-term)	T1:Phosphorylation (STY):0.00;K12:Carbamidomethylation (DHKE X@N-term):12.28
I(+57.02)EENGSMRVFMQHIDVLEN	22.72	2317.08	19	2.8	773.37	16.13	1070000	8	5681	1	1	N	Carbamidomethylation (DHKE X@N-term)	I1:Carbamidomethylation (DHKE X@N-term):0.00
IEENGSM(+15.99)RVFM(+15.99)QHIDVLEN	43.23	2292.05	19	1.5	1147.03	14.8	763000	8	5150	1	1	N	Oxidation (M)	M7:Oxidation (M):1000.00;M11:Oxidation (M):1000.00
IEENGSMRVFMQHIDVLEN	30.08	2260.06	19	5.3	754.365	16.06	782000	8	5655	1	1	N
L(+57.02)C(+57.02)EAHGITRDNIID(+57.02)LTK(+57.02)	66.92	2139.07	17	0.3	1070.54	14.43	4630000	8	5002	1	1	N	Carbamidomethylation (DHKE X@N-term); Carbamidomethylation	L1:Carbamidomethylation (DHKE X@N-term):7.32;C2:Carbamidomethylation:1000.00;D14:Carbamidomethylation (DHKE X@N-term):35.13;K17:Carbamidomethylation (DHKE X@N-term):51.48
L(+57.02)C(+57.02)E(+57.02)AH(+57.02)GITRDNIIDLTK	46.91	2139.07	17	4.7	714.035	15.11	1360000	8	5279	1	1	N	Carbamidomethylation (DHKE X@N-term); Carbamidomethylation	L1:Carbamidomethylation (DHKE X@N-term):38.92;C2:Carbamidomethylation:1000.00;E3:Carbamidomethylation (DHKE X@N-term):41.91;H5:Carbamidomethylation (DHKE X@N-term):8.99
LC(+57.02)EAH(+57.02)GITRD(+57.02)NIIDLTK(+57.02)	25.15	2139.07	17	-1	714.031	14.31	34000000	8	4955	1	1	N	Carbamidomethylation; Carbamidomethylation (DHKE X@N-term)	C2:Carbamidomethylation:1000.00;H5:Carbamidomethylation (DHKE X@N-term):8.22;D10:Carbamidomethylation (DHKE X@N-term):0.00;K17:Carbamidomethylation (DHKE X@N-term):47.09
LC(+57.02)EAH(+57.02)GITRDNIIDLTK(+57.02)	85.42	2082.05	17	-1.1	1042.03	14.29	45300000	8	4946	1	1	N	Carbamidomethylation; Carbamidomethylation (DHKE X@N-term)	C2:Carbamidomethylation:1000.00;H5:Carbamidomethylation (DHKE X@N-term):11.10;K17:Carbamidomethylation (DHKE X@N-term):77.24
L(+57.02)C(+57.02)E(+57.02)AHGITRDNIIDLTK	39.28	2082.05	17	3.2	1042.04	15.16	2530000	8	5297	2	2	N	Carbamidomethylation (DHKE X@N-term); Carbamidomethylation	L1:Carbamidomethylation (DHKE X@N-term):11.12;C2:Carbamidomethylation:1000.00;E3:Carbamidomethylation (DHKE X@N-term):14.04
LC(+57.02)E(+57.02)AHGITRD(+57.02)NIIDLTK	25.72	2082.05	17	0.6	521.521	14.58	281000000	8	5061	1	1	N	Carbamidomethylation; Carbamidomethylation (DHKE X@N-term)	C2:Carbamidomethylation:1000.00;E3:Carbamidomethylation (DHKE X@N-term):0.00;D10:Carbamidomethylation (DHKE X@N-term):3.97
L(+57.02)C(+57.02)E(+43.99)AHGITRDNIIDLTK	28	2069.02	17	1.2	690.682	15.37	2150000	8	5384	1	1	N	Carbamidomethylation (DHKE X@N-term); Carbamidomethylation; Carboxylation (E)	L1:Carbamidomethylation (DHKE X@N-term):8.26;C2:Carbamidomethylation:1000.00;E3:Carboxylation (E):1000.00
DGEYFVEYDGGNTFTILK	21.85	2066.95	18	4.1	1034.49	16.71	81500	8	5913	1	1	N
L(+57.02)C(+57.02)EAHGITR(+31.99)DNIIDLTK	32.41	2057.02	17	1.6	686.682	14.9	550000	8	5195	1	1	N	Carbamidomethylation (DHKE X@N-term); Carbamidomethylation; Dihydroxy	L1:Carbamidomethylation (DHKE X@N-term):30.83;C2:Carbamidomethylation:1000.00;R9:Dihydroxy:71.07
L(+57.02)C(+57.02)EAHGITRDNIID(+21.98)LTK	69.68	2047.01	17	1.2	1024.52	14.48	14000000	8	5025	1	1	N	Carbamidomethylation (DHKE X@N-term); Carbamidomethylation; Sodium adduct	L1:Carbamidomethylation (DHKE X@N-term):5.99;C2:Carbamidomethylation:1000.00;D14:Sodium adduct:30.41
LC(+57.02)EAH(+57.02)GITRDNIID(+21.98)LTK	59.02	2047.01	17	-0.7	1024.51	14.29	14000000	8	4944	1	1	N	Carbamidomethylation; Carbamidomethylation (DHKE X@N-term); Sodium adduct	C2:Carbamidomethylation:1000.00;H5:Carbamidomethylation (DHKE X@N-term):15.73;D14:Sodium adduct:42.61
L(+57.02)C(+57.02)EAH(+15.99)GITRDNIIDLTK	18.64	2041.03	17	4.3	511.266	14.22	25000000	8	4915	1	1	N	Carbamidomethylation (DHKE X@N-term); Carbamidomethylation; Oxidation (HW)	L1:Carbamidomethylation (DHKE X@N-term):0.00;C2:Carbamidomethylation:1000.00;H5:Oxidation (HW):1000.00
T(+57.02)DYDRYVM(+15.99)FHLINFK	66.06	2033.97	15	2.1	678.998	15.64	407000	8	5491	1	1	N	Carbamidomethylation (DHKE X@N-term); Oxidation (M)	T1:Carbamidomethylation (DHKE X@N-term):0.00;M8:Oxidation (M):1000.00
L(+58.01)C(+57.02)EAHGITRDNIIDLTK	47.6	2026.02	17	5.2	507.514	14.78	0	8	5142	0	0	N	Carboxymethyl (KW X@N-term); Carbamidomethylation	L1:Carboxymethyl (KW X@N-term):85.21;C2:Carbamidomethylation:1000.00
L(+57.02)C(+57.02)EAHGITRDNIIDLTK	101.36	2025.03	17	0.2	1013.52	14.48	2310000000	8	5023	3	3	N	Carbamidomethylation (DHKE X@N-term); Carbamidomethylation	L1:Carbamidomethylation (DHKE X@N-term):36.05;C2:Carbamidomethylation:1000.00
LC(+57.02)EAH(+57.02)GITRDNIIDLTK	48.1	2025.03	17	-0.4	676.018	14.3	833000000	8	4949	1	1	N	Carbamidomethylation; Carbamidomethylation (DHKE X@N-term)	C2:Carbamidomethylation:1000.00;H5:Carbamidomethylation (DHKE X@N-term):21.19
C(+57.02)EAHGIT(+161.07)RDNIIDLTK	35.79	2015.99	16	2	1009.01	14.99	32300	8	5230	1	1	N	Carbamidomethylation; Hexosamine	C1:Carbamidomethylation:1000.00;T7:Hexosamine:38.16
ENGEC(+57.02)RELYLVAYK(+68.06)TP	40.63	2008.99	16	-3.7	1005.5	14.62	1150000	8	5080	1	1	N	Carbamidomethylation; Piperidination	C5:Carbamidomethylation:1000.00;K14:Piperidination:67.58
L(+57.02)C(+57.02)EAHGITRD(-18.01)NIIDLTK	75	2007.02	17	0.1	1004.52	14.23	1460000	8	4920	1	1	N	Carbamidomethylation (DHKE X@N-term); Carbamidomethylation; Dehydration	L1:Carbamidomethylation (DHKE X@N-term):22.85;C2:Carbamidomethylation:1000.00;D10:Dehydration:20.41
LC(+57.02)EAHGIT(-18.01)RD(+57.02)NIIDLTK	38.5	2007.02	17	2.4	670.016	14.16	4620000	8	4891	1	1	N	Carbamidomethylation; Dehydration; Carbamidomethylation (DHKE X@N-term)	C2:Carbamidomethylation:1000.00;T8:Dehydration:16.36;D10:Carbamidomethylation (DHKE X@N-term):0.00
LC(+57.02)EAHGITR(+31.99)DNIIDLTK	67.19	2000	17	1.5	1001.01	14.92	1130000	8	5200	1	1	N	Carbamidomethylation; Dihydroxy	C2:Carbamidomethylation:1000.00;R9:Dihydroxy:192.66
LCEAHGIT(+79.97)RDNIIDLTK	54.18	1990.95	17	-6.3	664.655	14.96	446000	8	5217	1	1	N	Phosphorylation (STY)	T8:Phosphorylation (STY):31.91
LC(+57.02)EAHGITRDNIID(+21.98)LTK	86.74	1989.99	17	-0.5	996.003	14.32	5970000	8	4959	1	1	N	Carbamidomethylation; Sodium adduct	C2:Carbamidomethylation:1000.00;D14:Sodium adduct:67.21
LC(+57.02)EAHGITRDNIIDLTK(+21.98)	55.87	1989.99	17	0	996.003	14.08	567000	8	4861	1	1	N	Carbamidomethylation; Sodium adduct	C2:Carbamidomethylation:1000.00;K17:Sodium adduct:0.00
LC(+57.02)EAHGITRD(+15.99)NIIDLTK	33.77	1984	17	2.4	497.01	14.02	3350000	8	4835	1	1	N	Carbamidomethylation; Hydroxylation	C2:Carbamidomethylation:1000.00;D10:Hydroxylation:0.00
LC(+57.02)EAH(+15.99)GITRDNIIDLTK	24.12	1984	17	-1.1	993.009	14.29	1850000	8	4943	1	1	N	Carbamidomethylation; Oxidation (HW)	C2:Carbamidomethylation:1000.00;H5:Oxidation (HW):1000.00
TDYDRYVM(+15.99)FHLINFK	67	1976.95	15	3.3	659.991	15.55	1030000	8	5456	2	2	N	Oxidation (M)	M8:Oxidation (M):1000.00
LC(+57.02)EAHGITRDNIIDLTK	109.39	1968.01	17	-0.9	985.011	14.32	2490000000	8	4957	4	4	N	Carbamidomethylation	C2:Carbamidomethylation:1000.00
LNGDWFSIVVASNKREK	93.9	1962.03	17	6.1	982.029	15.41	7560000	8	5400	3	3	N
IT(+656.23)RDNIIDLTK	16.24	1956.96	11	2.5	653.33	14.77	1130000	8	5139	1	1	N	Hex1HexNAc1NeuAc1	T2:Hex1HexNAc1NeuAc1:16.66
GEYFVEYDGGNTFTILK	35.06	1951.92	17	3.3	976.971	16.35	149000	8	5770	1	1	N
LC(+57.02)EAHGITRD(-18.01)NIIDLTK	72.9	1950	17	3.7	976.011	14.17	23200000	8	4896	2	2	N	Carbamidomethylation; Dehydration	C2:Carbamidomethylation:1000.00;D10:Dehydration:40.21
LC(+57.02)EAHGITRDNIID(-18.01)LTK	70.67	1950	17	3.1	651.009	14.36	18800000	8	4975	1	1	N	Carbamidomethylation; Dehydration	C2:Carbamidomethylation:1000.00;D14:Dehydration:4.64
LC(+57.02)EAHGIT(-18.01)RDNIIDLTK	63.82	1950	17	7	488.51	14.16	23400000	8	4893	1	1	N	Carbamidomethylation; Dehydration	C2:Carbamidomethylation:1000.00;T8:Dehydration:0.00
LC(+57.02)EAD(sub H)GITRDNIIDLTK	15.28	1945.98	17	2	649.668	15.14	1280000	8	5289	1	1	N	Carbamidomethylation	C2:Carbamidomethylation:1000.00
LN(-17.03)GDWFSIVVASNKREK	86.54	1945.01	17	1.9	649.344	16.41	517000	8	5794	1	1	N	Ammonia-loss (N)	N2:Ammonia-loss (N):155.74
VFM(+15.99)QHIDVLENSLGFK	79.01	1891.95	16	2.8	631.659	15.72	155000	8	5523	1	1	N	Oxidation (M)	M3:Oxidation (M):1000.00
ENGEC(+57.02)RELYLVAY(+136.03)K	23.18	1878.86	14	-1.1	940.436	14.7	327000	8	5112	1	1	N	Carbamidomethylation; O-Diethylphosphorylation	C5:Carbamidomethylation:1000.00;Y13:O-Diethylphosphorylation:0.00
N(+57.02)(+.98)GE(+57.02)TFQLMVLYGRTK	26.11	1870.92	15	1.6	624.65	14.86	1470000	8	5178	1	1	Y	Carbamidomethylation (DHKE X@N-term); Deamidation (NQ)	N1:Carbamidomethylation (DHKE X@N-term):21.82;N1:Deamidation (NQ):5.81;E3:Carbamidomethylation (DHKE X@N-term):18.26
ENGEC(+57.02)RELYLVAYK(+114.04)	39.77	1856.87	14	1.3	929.445	14.7	1290000	8	5111	1	1	N	Carbamidomethylation; Ubiquitin	C5:Carbamidomethylation:1000.00;K14:Ubiquitin:1000.00
ENGEC(+57.02)RELYLVAY(+94.97)K	27.89	1837.8	14	1.4	919.907	14.61	389000	8	5074	1	1	N	Carbamidomethylation; Aminotyrosine with sulfation	C5:Carbamidomethylation:1000.00;Y13:Aminotyrosine with sulfation:8.26
N(+42.01)GETF(+31.99)QLMVLYGRTK	46.25	1829.9	15	1.5	610.974	15.71	760000	8	5518	1	1	Y	Acetylation (N-term); Dihydroxy	N1:Acetylation (N-term):1000.00;F5:Dihydroxy:36.87
N(+57.02)(+.98)GETFQLM(+15.99)VLYGRTK	38.55	1829.9	15	4	915.96	15.66	1130000	8	5498	2	2	Y	Carbamidomethylation (DHKE X@N-term); Deamidation (NQ); Oxidation (M)	N1:Carbamidomethylation (DHKE X@N-term):14.04;N1:Deamidation (NQ):23.70;M8:Oxidation (M):1000.00
N(+57.02)GETFQLM(+15.99)VLYGRTK	56.2	1828.91	15	2.3	915.466	15.2	1250000	8	5314	1	1	Y	Carbamidomethylation (DHKE X@N-term); Oxidation (M)	N1:Carbamidomethylation (DHKE X@N-term):14.04;M8:Oxidation (M):1000.00
NGETFQLM(+15.99)VLYGRTK(+57.02)	38.22	1828.91	15	0.3	610.645	15.06	1590000	8	5259	1	1	Y	Oxidation (M); Carbamidomethylation (DHKE X@N-term)	M8:Oxidation (M):1000.00;K15:Carbamidomethylation (DHKE X@N-term):37.72
ENGEC(+57.02)RELYLVAYK(+21.98)(+57.02)	19.83	1821.83	14	0.5	911.924	14.59	1970000	8	5065	1	1	N	Carbamidomethylation; Sodium adduct; Carbamidomethylation (DHKE X@N-term)	C5:Carbamidomethylation:1000.00;K14:Sodium adduct:37.99;K14:Carbamidomethylation (DHKE X@N-term):44.44
N(+57.02)(+.98)GETFQLMVLYGRTK	26.44	1813.9	15	-0.2	454.483	14.82	10400000	8	5160	2	2	Y	Carbamidomethylation (DHKE X@N-term); Deamidation (NQ)	N1:Carbamidomethylation (DHKE X@N-term):0.00;N1:Deamidation (NQ):7.38
N(+57.02)GETFQLMVLYGRTK	58.98	1812.92	15	4.4	907.471	15.76	379000	8	5538	2	2	Y	Carbamidomethylation (DHKE X@N-term)	N1:Carbamidomethylation (DHKE X@N-term):14.04
NGETFQLMVLYGRTK(+57.02)	55.93	1812.92	15	3.8	605.316	15.58	94300	8	5466	1	1	Y	Carbamidomethylation (DHKE X@N-term)	K15:Carbamidomethylation (DHKE X@N-term):98.47
NGE(+57.02)TFQLMVLYGRTK	27.42	1812.92	15	-1.2	454.236	14.35	22400000	8	4970	3	3	Y	Carbamidomethylation (DHKE X@N-term)	E3:Carbamidomethylation (DHKE X@N-term):0.00
E(+57.02)N(+.98)GEC(+57.02)RELYLVAYK	60.9	1800.84	14	1.8	901.427	15	12400000	8	5235	2	2	N	Carbamidomethylation (DHKE X@N-term); Deamidation (NQ); Carbamidomethylation	E1:Carbamidomethylation (DHKE X@N-term):5.77;N2:Deamidation (NQ):1000.00;C5:Carbamidomethylation:1000.00
EN(+.98)GEC(+57.02)RELYLVAYK(+57.02)	57.19	1800.84	14	4.4	901.429	14.79	9340000	8	5147	2	2	N	Deamidation (NQ); Carbamidomethylation; Carbamidomethylation (DHKE X@N-term)	N2:Deamidation (NQ):1000.00;C5:Carbamidomethylation:1000.00;K14:Carbamidomethylation (DHKE X@N-term):194.51
ENGEC(+57.02)RELYLVAYK(+57.02)	52.4	1799.85	14	1.9	900.935	14.58	4110000	8	5064	1	1	N	Carbamidomethylation; Carbamidomethylation (DHKE X@N-term)	C5:Carbamidomethylation:1000.00;K14:Carbamidomethylation (DHKE X@N-term):110.64
E(+57.02)NGEC(+57.02)RELYLVAYK	32.43	1799.85	14	8	600.962	14.75	16500000	8	5133	2	2	N	Carbamidomethylation (DHKE X@N-term); Carbamidomethylation	E1:Carbamidomethylation (DHKE X@N-term):0.00;C5:Carbamidomethylation:1000.00
ENGEC(+57.02)R(+39.99)ELYLVAYK	47.92	1782.82	14	2	892.421	15.47	20400000	8	5421	3	3	N	Carbamidomethylation; Glyoxal-derived hydroimiadazolone	C5:Carbamidomethylation:1000.00;R6:Glyoxal-derived hydroimiadazolone:1000.00
E(-18.01)NGE(+57.02)C(+57.02)RELYLVAYK	53.52	1781.84	14	3	891.93	15.29	39900000	8	5351	2	2	N	Pyro-glu from E; Carbamidomethylation (DHKE X@N-term); Carbamidomethylation	E1:Pyro-glu from E:1000.00;E4:Carbamidomethylation (DHKE X@N-term):38.16;C5:Carbamidomethylation:1000.00
ENGEC(+57.02)RELYLVAYK(+37.95)	26.69	1780.78	14	-0.9	891.395	14.64	3830000	8	5086	1	1	N	Carbamidomethylation; Replacement of 2 protons by calcium	C5:Carbamidomethylation:1000.00;K14:Replacement of 2 protons by calcium:13.09
N(+.98)GETFQLM(+15.99)VLYGRTK	64.33	1772.88	15	3.3	591.968	15.39	7560000	8	5392	4	4	Y	Deamidation (NQ); Oxidation (M)	N1:Deamidation (NQ):17.91;M8:Oxidation (M):1000.00
NGETFQLM(+15.99)VLYGRTK	84.47	1771.89	15	2.8	886.956	15.09	22400000	8	5270	2	2	Y	Oxidation (M)	M8:Oxidation (M):1000.00
EN(+.98)GE(+21.98)C(+57.02)RELYLVAYK	22.2	1765.8	14	0.3	883.905	14.81	4230000	8	5157	1	1	N	Deamidation (NQ); Sodium adduct; Carbamidomethylation	N2:Deamidation (NQ):1000.00;E4:Sodium adduct:0.00;C5:Carbamidomethylation:1000.00
EN(+.98)GEC(+57.02)R(+15.99)ELYLVAYK	18.22	1759.81	14	1.8	587.611	14.78	962000	8	5145	1	1	N	Deamidation (NQ); Carbamidomethylation; Hydroxylation	N2:Deamidation (NQ):1000.00;C5:Carbamidomethylation:1000.00;R6:Hydroxylation:9.42
ENGEC(+57.02)RELY(+15.99)LVAYK	19.6	1758.82	14	0.6	880.42	14.47	2050000	8	5017	2	2	N	Carbamidomethylation; Hydroxylation	C5:Carbamidomethylation:1000.00;Y9:Hydroxylation:0.00
N(+.98)GETFQLMVLYGRTK	69.4	1756.88	15	3.3	879.451	16.15	2990000	8	5690	4	4	Y	Deamidation (NQ)	N1:Deamidation (NQ):86.16
NGETFQLMVLYGRTK	97.78	1755.9	15	2.3	878.958	15.59	2440000	8	5471	2	2	Y
EN(+.98)GEC(+57.02)RELYLVAYK	46.08	1743.81	14	1.3	872.915	14.82	115000000	8	5159	4	4	N	Deamidation (NQ); Carbamidomethylation	N2:Deamidation (NQ):1000.00;C5:Carbamidomethylation:1000.00
ENGEC(+57.02)RELYLVAYK	87.71	1742.83	14	0.7	872.423	14.6	140000000	8	5073	2	2	N	Carbamidomethylation	C5:Carbamidomethylation:1000.00
EN(-17.03)GEC(+57.02)RELYLVAYK	62.38	1725.8	14	4.5	576.278	15.42	52900000	8	5403	6	6	N	Ammonia-loss (N); Carbamidomethylation	N2:Ammonia-loss (N):1000.00;C5:Carbamidomethylation:1000.00
EN(+.98)GEC(+57.02)RELYLVAY(-18.01)K	20.8	1725.8	14	2	863.911	16.24	2400000	8	5724	1	1	N	Deamidation (NQ); Carbamidomethylation; Dehydration	N2:Deamidation (NQ):1000.00;C5:Carbamidomethylation:1000.00;Y13:Dehydration:25.70
E(-18.01)NGEC(+57.02)RELYLVAYK	53.54	1724.82	14	0.2	863.417	15.36	2850000	8	5377	1	1	N	Pyro-glu from E; Carbamidomethylation	E1:Pyro-glu from E:1000.00;C5:Carbamidomethylation:1000.00
EAHGITRDNIIDLTK	69.88	1694.9	15	7	848.461	14.12	6180000	8	4874	3	3	N
TPEDGEYFVEYDGGN	64.98	1690.66	15	1.7	846.341	15.96	213000	8	5615	1	1	N
LNGDWFSIVVAS(+136.03)NK	51.61	1684.82	14	-1.7	843.417	16.68	103000	8	5902	1	1	N	O-Diethylphosphorylation	S12:O-Diethylphosphorylation:0.00
E(-18.01)AHGITRDNIIDLTK	83.99	1676.88	15	1	559.969	14.71	169000	8	5114	1	1	N	Pyro-glu from E	E1:Pyro-glu from E:1000.00
LN(+.98)GD(+57.02)WFSIVVASNK(+57.02)	53.01	1663.82	14	1.7	832.919	17.07	6240000	8	6060	1	1	N	Deamidation (NQ); Carbamidomethylation (DHKE X@N-term)	N2:Deamidation (NQ):56.41;D4:Carbamidomethylation (DHKE X@N-term):6.63;K14:Carbamidomethylation (DHKE X@N-term):67.11
L(+57.02)N(+.98)GDWFSIVVASNK(+57.02)	33.58	1663.82	14	7	832.923	16.9	830000	8	5989	1	1	N	Carbamidomethylation (DHKE X@N-term); Deamidation (NQ)	L1:Carbamidomethylation (DHKE X@N-term):0.00;N2:Deamidation (NQ):62.51;K14:Carbamidomethylation (DHKE X@N-term):72.24
LNGDWFSIVVASNK(+114.04)	62.07	1662.84	14	-1.1	832.425	16.67	4200000	8	5897	1	1	N	Ubiquitin	K14:Ubiquitin:12.19
L(+57.02)NGDWFSIVVASNK(+57.02)	34.75	1662.84	14	1.1	555.287	16.68	356000	8	5901	1	1	N	Carbamidomethylation (DHKE X@N-term)	L1:Carbamidomethylation (DHKE X@N-term):0.00;K14:Carbamidomethylation (DHKE X@N-term):43.47
M(+15.99)QHIDVLENSLGFK	74.62	1645.81	14	0.9	549.612	15.2	673000	8	5315	1	1	N	Oxidation (M)	M1:Oxidation (M):1000.00
L(+57.02)NGDW(+31.99)FSIVVASNK	40.69	1637.8	14	3.3	819.913	16.15	174000	8	5691	1	1	N	Carbamidomethylation (DHKE X@N-term); Dihydroxy	L1:Carbamidomethylation (DHKE X@N-term):0.00;W5:Dihydroxy:0.00
LNGDWFSIVVASNK(+21.98)(+57.02)	51.26	1627.8	14	0.9	814.907	16.61	641000	8	5872	1	1	N	Sodium adduct; Carbamidomethylation (DHKE X@N-term)	K14:Sodium adduct:73.62;K14:Carbamidomethylation (DHKE X@N-term):85.84
LC(+57.02)EAHGITRDNIID	39.57	1625.78	14	1.3	542.936	13.8	316000	8	4745	1	1	N	Carbamidomethylation	C2:Carbamidomethylation:1000.00
L(+42.01)NGDW(+31.99)FSIVVASNK	20.23	1622.79	14	1.1	812.405	16.72	925000	8	5916	1	1	N	Acetylation (N-term); Dihydroxy	L1:Acetylation (N-term):1000.00;W5:Dihydroxy:0.00
L(+57.02)NGD(+15.99)WFSIVVASNK	48.17	1621.81	14	3.7	811.915	16.46	1110000	8	5812	1	1	N	Carbamidomethylation (DHKE X@N-term); Hydroxylation	L1:Carbamidomethylation (DHKE X@N-term):67.11;D4:Hydroxylation:5.47
L(+57.02)N(+.98)GDWFSIVVASNK	74.08	1606.8	14	2.5	1607.81	16.96	54100000	8	6015	5	5	N	Carbamidomethylation (DHKE X@N-term); Deamidation (NQ)	L1:Carbamidomethylation (DHKE X@N-term):7.64;N2:Deamidation (NQ):81.94
L(+57.02)NGDWFSIVVASNK	79.63	1605.82	14	1	1606.82	16.72	3700000	8	5918	2	2	N	Carbamidomethylation (DHKE X@N-term)	L1:Carbamidomethylation (DHKE X@N-term):22.78
LNGDWFSIVVASNK(+57.02)	56.19	1605.82	14	0.8	803.915	16.69	26800000	8	5905	1	1	N	Carbamidomethylation (DHKE X@N-term)	K14:Carbamidomethylation (DHKE X@N-term):84.20
LNGDWFSIVVASNK(+14.02)(+42.02)	22.36	1604.83	14	-0.4	803.423	16.48	1180000	8	5820	1	1	N	Methyl ester; Guanidination	K14:Methyl ester:30.19;K14:Guanidination:1000.00
FVEYDGGNTFTILK	58.89	1602.79	14	2.9	802.406	15.9	245000	8	5594	1	1	N
EEASSTRGNLDVAK(+114.04)	30.47	1589.76	14	2.3	795.891	12.24	850000	8	4119	1	1	Y	Ubiquitin	K14:Ubiquitin:48.03
AHGITRDNIID(+21.98)LTK	25.24	1587.83	14	-0.6	794.924	13.99	678000	8	4823	1	1	N	Sodium adduct	D11:Sodium adduct:25.79
L(+57.02)NGD(-18.01)WFSIVVASNK	53.04	1587.8	14	0.8	794.91	16.73	455000	8	5919	1	1	N	Carbamidomethylation (DHKE X@N-term); Dehydration	L1:Carbamidomethylation (DHKE X@N-term):75.67;D4:Dehydration:6.63
LN(+.98)GDW(+31.99)FSIVVASNK	58.27	1581.77	14	3	791.893	16.35	630000	8	5769	2	2	N	Deamidation (NQ); Dihydroxy	N2:Deamidation (NQ):128.61;W5:Dihydroxy:10.11
LNGDW(+31.99)FSIVVASNK	64.12	1580.78	14	6.5	791.404	16.06	635000	8	5657	2	2	N	Dihydroxy	W5:Dihydroxy:14.02
E(+57.02)E(+43.99)ASSTRGNLDVAK	27.11	1576.73	14	2.8	789.376	13.03	72200	8	4435	1	1	Y	Carbamidomethylation (DHKE X@N-term); Carboxylation (E)	E1:Carbamidomethylation (DHKE X@N-term):0.00;E2:Carboxylation (E):0.00
LNGD(+21.98)WFSIVVASNK	47.55	1570.78	14	-0.3	786.395	16.64	1790000	8	5886	1	1	N	Sodium adduct	D4:Sodium adduct:0.00
AHGITRDNIIDLTK	59.69	1565.85	14	0.3	783.934	13.98	7350000	8	4818	3	3	N
LN(+.98)GDW(+15.99)FSIVVASNK	60.63	1565.77	14	1.1	783.894	16.78	2660000	8	5939	1	1	N	Deamidation (NQ); Oxidation (HW)	N2:Deamidation (NQ):97.58;W5:Oxidation (HW):1000.00
LNGDW(+15.99)FSIVVASNK	59.62	1564.79	14	3.2	783.404	16.35	2440000	8	5768	1	1	N	Oxidation (HW)	W5:Oxidation (HW):1000.00
LN(+15.99)GDWFSIVVASNK	55.97	1564.79	14	5	783.405	16.06	504000	8	5656	1	1	N	Hydroxylation	N2:Hydroxylation:0.00
Q(sub L)NGDWFSIVVASNK	35.8	1563.77	14	-4.1	782.888	17.5	681000	8	6231	2	2	N
E(+57.02)EASSTRGNLD(+21.98)VAK	23.61	1554.72	14	1.7	778.371	12.25	1780000	8	4122	1	1	Y	Carbamidomethylation (DHKE X@N-term); Sodium adduct	E1:Carbamidomethylation (DHKE X@N-term):11.06;D11:Sodium adduct:45.60
LNGDW(+3.99)FSIVVASNK	45.63	1552.79	14	4.4	777.405	16.27	49400	8	5736	1	1	N	Tryptophan oxidation to kynurenin	W5:Tryptophan oxidation to kynurenin:1000.00
HGITRDNIIDLTK(+57.02)	46.48	1551.84	13	2.1	776.927	13.94	994000	8	4802	1	1	N	Carbamidomethylation (DHKE X@N-term)	K13:Carbamidomethylation (DHKE X@N-term):92.25
LN(+.98)GDWFSIVVASNK	70.31	1549.78	14	2.8	1550.79	16.86	59600000	8	5975	4	4	N	Deamidation (NQ)	N2:Deamidation (NQ):118.01
LNGDWFSIVVASNK	97.88	1548.79	14	-0.6	1549.8	16.67	39300000	8	5896	3	3	N
NGETFQLM(+15.99)VLYGR	31.49	1542.75	13	3.9	772.385	15.84	48900	8	5570	1	1	Y	Oxidation (M)	M8:Oxidation (M):1000.00
E(+57.02)EASSTRGNLDVAK	56.92	1532.74	14	2.5	767.381	12.25	2150000	8	4121	1	1	Y	Carbamidomethylation (DHKE X@N-term)	E1:Carbamidomethylation (DHKE X@N-term):9.34
EEASSTRGNLDVAK(+57.02)	27.89	1532.74	14	0.3	511.922	12.18	4130000	8	4094	1	1	Y	Carbamidomethylation (DHKE X@N-term)	K14:Carbamidomethylation (DHKE X@N-term):38.16
LN(-17.03)GDWFSIVVASNK	65.01	1531.77	14	2.1	766.892	18.15	15900000	8	6494	2	2	N	Ammonia-loss (N)	N2:Ammonia-loss (N):112.13
LN(+.98)GD(-18.01)WFSIVVASNK	58.33	1531.77	14	3.4	766.893	16.87	2650000	8	5977	1	1	N	Deamidation (NQ); Dehydration	N2:Deamidation (NQ):115.60;D4:Dehydration:72.29
LNGD(-18.01)WFSIVVASNK	57.88	1530.78	14	1.4	766.4	16.63	271000	8	5879	1	1	N	Dehydration	D4:Dehydration:28.36
HGITRDNIID(+21.98)LTK	49.37	1516.8	13	2.4	759.408	13.94	9200000	8	4801	1	1	N	Sodium adduct	D10:Sodium adduct:63.22
EEASSTR(+39.99)GNLDVAK	26.45	1515.72	14	1.9	758.867	13.18	476000	8	4494	1	1	Y	Glyoxal-derived hydroimiadazolone	R7:Glyoxal-derived hydroimiadazolone:1000.00
E(-18.01)E(+57.02)ASSTRGNLDVAK	55.79	1514.73	14	2.1	758.375	12.81	15100000	8	4344	1	1	Y	Pyro-glu from E; Carbamidomethylation (DHKE X@N-term)	E1:Pyro-glu from E:1000.00;E2:Carbamidomethylation (DHKE X@N-term):135.28
GEC(+57.02)RELYLVAYK	71.22	1499.74	12	2.8	500.923	14.51	462000	8	5034	2	2	N	Carbamidomethylation	C3:Carbamidomethylation:1000.00
EEASSTRGNLD(+21.98)VAK	32.58	1497.7	14	-0.2	749.859	12.19	14000000	8	4096	1	1	Y	Sodium adduct	D11:Sodium adduct:72.33
HGITRDNIIDLTK	65.76	1494.82	13	2.4	748.417	13.94	107000000	8	4800	3	3	N
D(+226.08)WFSIVVASNK	31.97	1490.72	11	4	746.372	15.79	374000	8	5549	1	1	N	Biotinylation	D1:Biotinylation:50.96
Q(-17.03)HIDVLENSLGFK	28.25	1481.75	13	1.6	741.884	16.21	358000	8	5712	1	1	N	Pyro-glu from Q	Q1:Pyro-glu from Q:1000.00
EEASSTRGN(+.98)LDVAK	36.66	1476.71	14	2	739.362	12.38	182000	8	4176	1	1	Y	Deamidation (NQ)	N9:Deamidation (NQ):1000.00
EEASSTRGNLDVAK	71.59	1475.72	14	3.7	738.871	12.17	55900000	8	4090	2	2	Y
E(-18.01)EASSTRGNLDVAK	54.31	1457.71	14	3.4	729.865	12.91	4320000	8	4384	1	1	Y	Pyro-glu from E	E1:Pyro-glu from E:1000.00
ENGEC(+57.02)RELYLVA	53.58	1451.67	12	2.1	726.845	15.28	909000	8	5346	1	1	N	Carbamidomethylation	C5:Carbamidomethylation:1000.00
G(+57.02)ITRDNIIDLTK	46.73	1414.78	12	0.5	472.6	14.6	276000	8	5070	1	1	N	Carbamidomethylation (DHKE X@N-term)	G1:Carbamidomethylation (DHKE X@N-term):14.19
GITRDNIID(+21.98)LTK	47.26	1379.74	12	-0.5	690.876	14.55	172000	8	5050	1	1	N	Sodium adduct	D9:Sodium adduct:30.32
GITRDNIIDLTK	57.26	1357.76	12	-0.3	453.593	14.54	1620000	8	5047	2	2	N
ASSTRGNLDVAK(+136.03)	33.77	1353.67	12	-1.1	677.839	12.03	253000	8	4032	1	1	Y	O-Diethylphosphorylation	K12:O-Diethylphosphorylation:61.14
EASSTRGNLDVAK	38.5	1346.68	13	1.4	449.901	12.07	2320000	8	4048	2	2	Y
LNGD(+21.98)WFSIVVAS	34.79	1328.64	12	1.2	665.327	18.09	72200	8	6468	1	1	N	Sodium adduct	D4:Sodium adduct:24.66
GDWFSIVVASNK	42.44	1321.67	12	0.7	661.841	16.47	1430000	8	5819	1	1	N
LNGDWFSIVVAS	52.04	1306.66	12	0.3	654.335	18.08	1380000	8	6462	1	1	N
A(+57.02)SSTRGNLDVAK	29.04	1274.66	12	0.4	638.336	11.98	1510000	8	4011	1	1	Y	Carbamidomethylation (DHKE X@N-term)	A1:Carbamidomethylation (DHKE X@N-term):49.04
ASSTRGNLDVAK(+21.98)	23.13	1239.62	12	0.5	620.817	11.98	671000	8	4015	1	1	Y	Sodium adduct	K12:Sodium adduct:28.36
ASSTRGNLDVAK	37.35	1217.64	12	0.6	406.886	11.95	11600000	8	3999	2	2	Y
D(+57.02)LSSDIK(+57.02)E(+57.02)K	31.58	1204.59	9	2.8	603.306	13.04	571000	8	4439	1	1	N	Carbamidomethylation (DHKE X@N-term)	D1:Carbamidomethylation (DHKE X@N-term):40.19;K7:Carbamidomethylation (DHKE X@N-term):0.00;E8:Carbamidomethylation (DHKE X@N-term):0.00
S(+57.02)STRGNLDVAK	21.68	1203.62	11	1.3	602.818	11.99	863000	8	4017	1	1	Y	Carbamidomethylation (DHKE X@N-term)	S1:Carbamidomethylation (DHKE X@N-term):14.15
T(+120.03)DRC(+57.02)LQARG	21.25	1195.55	9	-6.6	399.522	11.74	46300	8	3915	1	1	N	O-Isopropylmethylphosphonylation; Carbamidomethylation	T1:O-Isopropylmethylphosphonylation:1000.00;C4:Carbamidomethylation:1000.00
T(+57.02)D(+43.99)RC(+57.02)LQARG	52.76	1176.53	9	1.3	589.273	12.44	584000	8	4197	1	1	N	Carbamidomethylation (DHKE X@N-term); Carboxylation (DKW); Carbamidomethylation	T1:Carbamidomethylation (DHKE X@N-term):1000.00;D2:Carboxylation (DKW):1000.00;C4:Carbamidomethylation:1000.00
DLSSDIK(+136.03)EK	25	1169.56	9	-1.7	585.785	12.89	391000	8	4379	1	1	N	O-Diethylphosphorylation	K7:O-Diethylphosphorylation:0.00
SSTRGNLD(+21.98)VAK	19.57	1168.58	11	1	585.298	11.93	1530000	8	3994	1	1	Y	Sodium adduct	D8:Sodium adduct:0.00
T(+57.02)D(+21.98)RC(+57.02)LQARG	27.77	1154.52	9	1.6	578.269	11.62	5500000	8	3866	1	1	N	Carbamidomethylation (DHKE X@N-term); Sodium adduct; Carbamidomethylation	T1:Carbamidomethylation (DHKE X@N-term):1000.00;D2:Sodium adduct:24.69;C4:Carbamidomethylation:1000.00
DLSSDIK(+57.02)E(+57.02)K	36.43	1147.57	9	2.1	574.794	12.89	1270000	8	4377	2	2	N	Carbamidomethylation (DHKE X@N-term)	K7:Carbamidomethylation (DHKE X@N-term):0.00;E8:Carbamidomethylation (DHKE X@N-term):0.00
SSTRGNLDVAK	41.95	1146.6	11	1.1	383.207	11.92	7420000	8	3990	2	2	Y
RDNIIDLTK(+57.02)	37.07	1143.62	9	3.8	572.822	13.88	1230000	8	4778	1	1	N	Carbamidomethylation (DHKE X@N-term)	K9:Carbamidomethylation (DHKE X@N-term):77.25
T(+57.02)DRC(+57.02)LQARG	52.17	1132.54	9	0.8	567.278	11.63	24400000	8	3871	2	2	N	Carbamidomethylation (DHKE X@N-term); Carbamidomethylation	T1:Carbamidomethylation (DHKE X@N-term):0.00;C4:Carbamidomethylation:1000.00
S(+57.02)TRGNLDVAK	28.41	1116.59	10	1.2	559.302	11.99	573000	8	4018	1	1	Y	Carbamidomethylation (DHKE X@N-term)	S1:Carbamidomethylation (DHKE X@N-term):22.09
L(+57.02)C(+57.02)EAHGITR	47.93	1112.54	9	2.3	557.278	12.17	329000	8	4088	1	1	N	Carbamidomethylation (DHKE X@N-term); Carbamidomethylation	L1:Carbamidomethylation (DHKE X@N-term):30.83;C2:Carbamidomethylation:1000.00
RDNIIDLTK(+21.98)	36.82	1108.59	9	2.7	555.301	13.91	311000	8	4791	1	1	N	Sodium adduct	K9:Sodium adduct:39.30
T(+27.99)DRC(+57.02)LQARG	46.09	1103.51	9	2.6	552.766	12.37	164000	8	4168	1	1	N	Formylation; Carbamidomethylation	T1:Formylation:1000.00;C4:Carbamidomethylation:1000.00
TD(+21.98)RC(+57.02)LQARG	29.45	1097.5	9	1	549.758	11.51	19000000	8	3824	1	1	N	Sodium adduct; Carbamidomethylation	D2:Sodium adduct:23.06;C4:Carbamidomethylation:1000.00
TD(+15.99)RC(+57.02)LQARG	18.96	1091.51	9	1.5	364.846	11.39	397000	8	3775	1	1	N	Hydroxylation; Carbamidomethylation	D2:Hydroxylation:0.00;C4:Carbamidomethylation:1000.00
DLSSDIKE(+57.02)K	43.37	1090.55	9	1.3	546.283	12.83	690000	8	4355	2	2	N	Carbamidomethylation (DHKE X@N-term)	E8:Carbamidomethylation (DHKE X@N-term):10.11
RDNIIDLTK	35.65	1086.6	9	3	1087.61	13.92	3830000	8	4792	2	2	N
STRGNLDVAK(+21.98)	30.27	1081.55	10	1	541.782	11.93	760000	8	3993	1	1	Y	Sodium adduct	K10:Sodium adduct:28.36
LC(+57.02)E(+21.98)AHGITR	31.45	1077.5	9	2.1	539.759	12.11	269000	8	4065	1	1	N	Carbamidomethylation; Sodium adduct	C2:Carbamidomethylation:1000.00;E3:Sodium adduct:41.94
TDYDRYVM(+15.99)	18.8	1077.44	8	0.9	539.73	13.6	190000	8	4667	1	1	N	Oxidation (M)	M8:Oxidation (M):1000.00
TDRC(+57.02)LQARG	63.43	1075.52	9	1.6	538.768	11.51	139000000	8	3823	2	2	N	Carbamidomethylation	C4:Carbamidomethylation:1000.00
DLSSDIK(+41.03)EK	27.89	1074.56	9	2.9	538.287	13.02	691000	8	4431	2	2	N	Amidination of lysines or N-terminal amines with methyl acetimidate	K7:Amidination of lysines or N-terminal amines with methyl acetimidate:0.00
TDYDRYVM	32.05	1061.45	8	-0.8	531.731	14.65	737000	8	5090	1	1	N
STRGNLDVAK	44.3	1059.57	10	1	354.197	11.91	5130000	8	3983	2	2	Y
T(-18.01)DRC(+57.02)LQARG	44.64	1057.51	9	2.5	529.763	12.3	1890000	8	4141	3	3	N	Dehydration; Carbamidomethylation	T1:Dehydration:14.02;C4:Carbamidomethylation:1000.00
LC(+57.02)EAHGITR	53.16	1055.52	9	2.2	528.768	12.11	1880000	8	4064	2	2	N	Carbamidomethylation	C2:Carbamidomethylation:1000.00
TDRC(+57.02)LQAR(-.98)	38.46	1017.51	8	2.4	509.765	11.39	72300	8	3776	1	1	N	Carbamidomethylation; Amidation	C4:Carbamidomethylation:1000.00;R8:Amidation:1000.00
TDYDRYVM(-48.00)	27.81	1013.45	8	3.3	507.732	13.88	704000	8	4776	1	1	N	Homoserine lactone	M8:Homoserine lactone:1000.00
ENGEC(+57.02)REL	30.76	1005.42	8	2.6	503.718	12.53	78300	8	4235	1	1	N	Carbamidomethylation	C5:Carbamidomethylation:1000.00
ELYLVAYK	39.3	997.548	8	2.1	499.783	15.3	340000	8	5355	1	1	N
TRGNLDVAK	24.55	972.535	9	1.7	487.276	11.91	190000	8	3985	1	1	Y
GGNTFTILK	32.32	949.523	9	2.1	475.77	14.86	329000	8	5177	1	1	N
D(+57.02)LSSD(+57.02)IK(+57.02)	20.37	947.456	7	0	948.463	13.71	1530000	8	4707	2	2	N	Carbamidomethylation (DHKE X@N-term)	D1:Carbamidomethylation (DHKE X@N-term):1000.00;D5:Carbamidomethylation (DHKE X@N-term):1000.00;K7:Carbamidomethylation (DHKE X@N-term):1000.00
NGETFQLM	33.83	938.417	8	1	470.216	16.43	1990000	8	5800	2	2	N
DNIIDLTK	23.92	930.502	8	1.7	466.259	15.14	216000	8	5290	1	1	N
FHLINFK	39.89	917.512	7	1.6	459.764	14.86	747000	8	5176	1	1	N
LC(+57.02)EAHGIT	36.48	899.417	8	2.1	450.717	12.79	239000	8	4338	2	2	N	Carbamidomethylation	C2:Carbamidomethylation:1000.00
V(+57.02)LYGRTK	29.42	892.513	7	2.2	893.522	12.07	1700000	8	4049	2	2	N	Carbamidomethylation (DHKE X@N-term)	V1:Carbamidomethylation (DHKE X@N-term):68.66
D(+57.02)LSSDIK(+57.02)	34.03	890.434	7	0.3	446.225	13.67	2170000	8	4694	1	1	N	Carbamidomethylation (DHKE X@N-term)	D1:Carbamidomethylation (DHKE X@N-term):33.65;K7:Carbamidomethylation (DHKE X@N-term):26.31
DLSSDIK(+114.04)	29.72	890.434	7	-0.2	891.442	13.52	3160000	8	4633	2	2	N	Ubiquitin	K7:Ubiquitin:50.22
NGETFQLM(-48.00)	29.09	890.413	8	1.7	891.422	15.82	1060000	8	5560	1	1	N	Homoserine lactone	M8:Homoserine lactone:1000.00
RGNLDVAK	22.33	871.487	8	1.4	436.752	11.83	167000	8	3952	1	1	Y
DLSSD(+21.98)IK(+57.02)	32.77	855.395	7	0.6	856.403	13.44	1520000	8	4601	1	1	N	Sodium adduct; Carbamidomethylation (DHKE X@N-term)	D5:Sodium adduct:20.41;K7:Carbamidomethylation (DHKE X@N-term):20.41
D(+57.02)LSSD(+21.98)IK	23.1	855.395	7	0.3	856.403	13.66	10300000	8	4687	1	1	N	Carbamidomethylation (DHKE X@N-term); Sodium adduct	D1:Carbamidomethylation (DHKE X@N-term):27.19;D5:Sodium adduct:17.01
VLYGRTK	29.81	835.492	7	1.4	836.5	11.93	3090000	8	3992	2	2	N
D(+57.02)LSSDIK	48.17	833.413	7	2.6	834.423	13.64	64400000	8	4681	2	2	N	Carbamidomethylation (DHKE X@N-term)	D1:Carbamidomethylation (DHKE X@N-term):77.56
DLSSD(+57.02)IK	38.95	833.413	7	0.5	834.421	13.39	11700000	8	4579	2	2	N	Carbamidomethylation (DHKE X@N-term)	D5:Carbamidomethylation (DHKE X@N-term):30.83
NIIDLTK	24.19	815.475	7	1.4	816.484	14.78	1480000	8	5146	2	2	N
DLSSD(+21.98)IK	18.62	798.374	7	-0.4	799.38	13.46	16400000	8	4608	1	1	N	Sodium adduct	D5:Sodium adduct:9.16
DLSSDIK	37.74	776.392	7	0.4	777.399	13.46	231000000	8	4607	2	2	N
G(+57.02)NLDVAK	28.15	772.408	7	2.7	773.417	12.36	725000	8	4167	2	2	Y	Carbamidomethylation (DHKE X@N-term)	G1:Carbamidomethylation (DHKE X@N-term):49.37
D(-18.01)LSSDIK	37.62	758.381	7	1.2	380.198	13.07	380000	8	4449	1	1	N	Dehydration	D1:Dehydration:14.04
DLSSD(-18.01)IK	21.95	758.381	7	-0.3	380.198	14	149000	8	4826	1	1	N	Dehydration	D5:Dehydration:17.01
G(+42.01)NLDVAK	36.48	757.397	7	0.1	758.404	14.09	299000	8	4862	1	1	Y	Acetylation (N-term)	G1:Acetylation (N-term):1000.00
G(+41.03)NLDVAK	25	756.413	7	2.8	757.422	12.51	997000	8	4225	2	2	Y	Amidination of lysines or N-terminal amines with methyl acetimidate	G1:Amidination of lysines or N-terminal amines with methyl acetimidate:132.53
YLVAYK	29.27	755.422	6	0.9	378.719	13.8	489000	8	4744	1	1	N
G(+27.99)NLDVAK	29.79	743.381	7	3.3	744.391	13.85	217000	8	4766	1	1	Y	Formylation	G1:Formylation:81.40
GNLDVAK	30.32	715.386	7	2.5	716.395	12.35	256000	8	4161	1	1	Y
N(+57.02)LDVAK	23.83	715.386	6	1.3	358.701	12.34	542000	8	4159	1	1	Y	Carbamidomethylation (DHKE X@N-term)	N1:Carbamidomethylation (DHKE X@N-term):39.76
IIDLTK	31.31	701.432	6	-0.5	702.439	13.97	3910000	8	4815	2	2	N
GN(-17.03)LDVAK	22.79	698.36	7	0.9	699.368	14.09	1790000	8	4864	1	1	Y	Ammonia-loss (N)	N2:Ammonia-loss (N):1000.00
SLGFK	28.01	550.312	5	0.1	551.319	13.46	21600000	8	4610	1	1	N

## Sheet: BN_Band C
Accession	-10lgP	Coverage (%)	Coverage (%) Sample 7	Area Sample 7	#Peptides	#Unique	#Spec Sample 7	PTM	Avg. Mass	Description
ratMUP13|18728_P02761_ratMUP13	342.95	93	93	2040000	50	1	244	Carbamidomethylation; Oxidation (M); Acetylation (Protein N-term); Biotinylation; Carbamylation; 28 more	18730	tr|ratMUP13|18728_P02761_ratMUP13
Peptide	-10lgP	Mass	Length	ppm	m/z	RT	Area Sample 7	Fraction	Scan	#Feature	#Feature Sample 7	Unique	PTM	AScore
NGETFQLMVLYGRTK	91.3	1755.9	15	-0.8	878.955	15.57	1000000	15	3902	2	2	Y
NGETFQLMVLYGR	75.29	1526.76	13	-1.6	764.384	16.35	98500	15	4188	1	1	Y
NGETFQLM(+15.99)VLYGRTK	74.96	1771.89	15	-1.2	886.953	15.14	146000	15	3744	1	1	Y	Oxidation (M)	M8:Oxidation (M):1000.00
E(+43.01)EASSTRGNLDVAK	73.89	1518.73	14	-1.1	760.37	13.2	1310000	15	3041	1	1	Y	Carbamylation	E1:Carbamylation:235.97
ASSTRGN(+349.14)LDVAKLNGDWFSIVVASNK	65.79	3097.56	26	7.1	1033.53	16.64	176000	15	4293	1	1	Y	HexNAc1dHex1	N7:HexNAc1dHex1:8.82
E(+27.99)EASSTRGNLDVAK	58.54	1503.72	14	-0.3	752.865	13.22	175000	15	3049	1	1	Y	Formylation (Protein N-term)	E1:Formylation (Protein N-term):1000.00
N(+.98)GETFQLM(+15.99)VLYGRTK	56.32	1772.88	15	-0.6	887.445	15.63	45500	15	3925	1	1	Y	Deamidation (NQ); Oxidation (M)	N1:Deamidation (NQ):7.38;M8:Oxidation (M):1000.00
N(+.98)GETFQLMVLYGR	56.11	1527.74	13	-1.2	764.876	17.21	27100	15	4493	1	1	Y	Deamidation (NQ)	N1:Deamidation (NQ):76.17
EEASSTRGNLDVAK(+57.02)	55.89	1532.74	14	-2	511.921	12.61	3910000	15	2843	1	1	Y	Carbamidomethylation (DHKE X@N-term)	K14:Carbamidomethylation (DHKE X@N-term):38.16
NGETFQLM(+15.99)VLYGR	54.08	1542.75	13	-1.9	772.381	15.82	320000	15	3993	1	1	Y	Oxidation (M)	M8:Oxidation (M):1000.00
EEASSTRGNLDVAK	52.22	1475.72	14	-1.7	492.914	12.87	184000000	15	2935	4	4	Y
E(+14.02)EASSTRGNLDVAK	51.99	1489.74	14	-2	497.585	12.87	62200	15	2934	2	2	Y	Methyl ester	E1:Methyl ester:0.00
SSTRGNLDVAK	41.97	1146.6	11	-1.3	383.207	12.44	2850000	15	2781	2	2	Y
E(+57.02)EASSTRGNLDVAK	38.83	1532.74	14	-2.6	767.377	12.69	5680000	15	2872	2	2	Y	Carbamidomethylation (DHKE X@N-term)	E1:Carbamidomethylation (DHKE X@N-term):0.00
EEAS(+79.97)STRGNLDVAK	38.74	1555.69	14	-3.9	778.848	12.86	34400	15	2932	1	1	Y	Phosphorylation (STY)	S4:Phosphorylation (STY):0.00
EEASSTRGNLD(+21.98)VAK	38.67	1497.7	14	-1.6	749.858	12.77	27100000	15	2901	1	1	Y	Sodium adduct	D11:Sodium adduct:45.60
E(+57.02)E(+57.02)ASSTRGNLDVAK	33.8	1589.76	14	-2.2	795.888	13.13	65900	15	3014	1	1	Y	Carbamidomethylation (DHKE X@N-term)	E1:Carbamidomethylation (DHKE X@N-term):4.78;E2:Carbamidomethylation (DHKE X@N-term):5.16
NGETFQ(+.98)LMVLYGRTK	32.16	1756.88	15	0	586.635	15.92	0	15	4031	0	0	Y	Deamidation (NQ)	Q6:Deamidation (NQ):2.47
E(-18.01)EASSTRGNLDVAK	32.08	1457.71	14	-1.6	729.862	13.27	4240000	15	3066	1	1	Y	Pyro-glu from E	E1:Pyro-glu from E:1000.00
T(+79.97)FQLMVLYGRTK(+57.02)DLSSDIK	32.03	2351.16	19	-3.6	1176.58	13.62	2410000	15	3201	1	1	Y	Phosphorylation (STY); Carbamidomethylation (DHKE X@N-term)	T1:Phosphorylation (STY):0.00;K12:Carbamidomethylation (DHKE X@N-term):12.28
EEASST(-18.01)RGNLDVAK	27.82	1457.71	14	-1.5	729.862	14.32	2460000	15	3449	1	1	Y	Dehydration	T6:Dehydration:0.00
EEASSTRGNLD(+57.02)VAKLNGDWFSIVVASNK	24.79	3063.53	28	-0.3	1532.77	18.37	2100000	15	4894	1	1	Y	Carbamidomethylation (DHKE X@N-term)	D11:Carbamidomethylation (DHKE X@N-term):0.00
EEASSTRGNLDVAK(+114.04)	24.36	1589.76	14	-1.6	795.888	12.72	47200	15	2883	1	1	Y	Ubiquitin	K14:Ubiquitin:43.70
EASST(-18.01)RGNLDVAK	17.53	1328.67	13	-1.4	665.341	13.08	50900	15	2998	1	1	Y	Dehydration	T5:Dehydration:0.00
EEASSTR(+39.99)GNLDVAK	16.14	1515.72	14	3	758.868	13.58	0	15	3182	0	0	Y	Glyoxal-derived hydroimiadazolone	R7:Glyoxal-derived hydroimiadazolone:1000.00
NGETFQLM	36.11	938.417	8	-0.9	470.215	16.37	5320000	15	4194	1	1	Y
N(+57.02)GETFQLM(+15.99)	31.36	1011.43	8	-0.1	506.724	15.57	164000	15	3904	1	1	Y	Carbamidomethylation (DHKE X@N-term); Oxidation (M)	N1:Carbamidomethylation (DHKE X@N-term):11.10;M8:Oxidation (M):1000.00
N(+.98)GETFQLM	29.65	939.401	8	-1.1	470.707	17.26	151000	15	4510	1	1	Y	Deamidation (NQ)	N1:Deamidation (NQ):17.91
NGETFQLM(+15.99)	21.95	954.412	8	-1.2	478.213	15.48	3280000	15	3873	1	1	Y	Oxidation (M)	M8:Oxidation (M):1000.00
NGETFQLM(+31.99)	16.49	970.407	8	-0.5	486.21	15.7	17400	15	3950	1	1	Y	Sulphone	M8:Sulphone:1000.00
N(+57.02)GETFQLM	16.38	995.438	8	-0.9	498.726	16.28	24100	15	4162	1	1	Y	Carbamidomethylation (DHKE X@N-term)	N1:Carbamidomethylation (DHKE X@N-term):0.00
FHLINFK	46.49	917.512	7	-1.7	459.763	15	67600	15	3692	1	1	N
TDYDRYVM(+15.99)FHLINFK	25.25	1976.95	15	-0.3	659.989	15.69	65100	15	3949	1	1	N	Oxidation (M)	M8:Oxidation (M):1000.00
DLSSDIKEK(+421.07)FAKLC(+57.02)EAH	23.2	2411.06	17	8.5	1206.55	13.62	344000	15	3198	1	1	N	Fluorescein-5-thiosemicarbazide; Carbamidomethylation	K9:Fluorescein-5-thiosemicarbazide:0.00;C14:Carbamidomethylation:1000.00
LC(+57.02)EAHGITRDNIIDLTK	68.55	1968.01	17	-2.3	657.009	14.8	1200000	15	3616	2	2	N	Carbamidomethylation	C2:Carbamidomethylation:1000.00
LCEAHGIT(+79.97)RDNIIDLTK	56.25	1990.95	17	-6	996.479	15.07	41500	15	3717	1	1	N	Phosphorylation (STY)	T8:Phosphorylation (STY):0.00
LC(+57.02)EAHGITRDNIIDLTK(+21.98)	51.01	1989.99	17	-2.7	996	14.77	326000	15	3607	1	1	N	Carbamidomethylation; Sodium adduct	C2:Carbamidomethylation:1000.00;K17:Sodium adduct:0.00
LC(+57.02)EAHGITRDN	33.08	1284.59	11	-1.5	643.3	12.72	0	15	2884	0	0	N	Carbamidomethylation	C2:Carbamidomethylation:1000.00
L(+57.02)C(+57.02)EAHGITRDNIIDLTK	25.48	2025.03	17	-0.9	676.017	14.87	46100	15	3645	1	1	N	Carbamidomethylation (DHKE X@N-term); Carbamidomethylation	L1:Carbamidomethylation (DHKE X@N-term):7.32;C2:Carbamidomethylation:1000.00
TPEDGEYFVEYDGGNTFTILK(+57.02)	114.85	2451.11	21	-1.3	1226.56	16.46	2890000	15	4224	1	1	N	Carbamidomethylation (DHKE X@N-term)	K21:Carbamidomethylation (DHKE X@N-term):58.51
TPEDGEYFVEYDGGNTFTILK	106.07	2394.09	21	-2.8	1198.05	16.52	60300000	15	4246	2	2	N
T(+57.02)PEDGEYFVEYDGGNTFTILK	105.58	2451.11	21	-4.5	818.041	16.48	2230000	15	4230	1	1	N	Carbamidomethylation (DHKE X@N-term)	T1:Carbamidomethylation (DHKE X@N-term):0.00
TPED(-18.01)GEYFVEYDGGNTFTILK	99.01	2376.08	21	-1.4	1189.05	16.46	533000	15	4225	1	1	N	Dehydration	D4:Dehydration:7.77
TPEDGEYFVEYD(+21.98)GGNTFTILK	97.58	2416.07	21	-4.3	1209.04	16.51	7540000	15	4245	1	1	N	Sodium adduct	D12:Sodium adduct:18.23
TPEDGEYFVE(+21.98)YDGGNTFTILK	90.1	2416.07	21	-2.4	1209.04	16.78	7940000	15	4342	2	2	N	Sodium adduct	E10:Sodium adduct:0.00
LNGDW(+15.99)FSIVVASNK	88.06	1564.79	14	-1	783.401	16.07	12100000	15	4082	4	4	N	Oxidation (HW)	W5:Oxidation (HW):1000.00
LN(+.98)GDW(+15.99)FSIVVASNK	86.48	1565.77	14	-1.3	783.893	16.66	828000	15	4301	1	1	N	Deamidation (NQ); Oxidation (HW)	N2:Deamidation (NQ):142.60;W5:Oxidation (HW):1000.00
LN(+.98)GDWFSIVVASNK	86.2	1549.78	14	-0.9	775.895	17.12	12300000	15	4463	3	3	N	Deamidation (NQ)	N2:Deamidation (NQ):178.02
LN(-17.03)GDWFSIVVASNK	81.99	1531.77	14	-2.4	766.889	18.83	18600000	15	5019	2	2	N	Ammonia-loss (N)	N2:Ammonia-loss (N):45.45
E(+57.02)NGEC(+57.02)RELYLVAYK	76.68	1799.85	14	-2.3	900.931	14.84	471000	15	3633	1	1	N	Carbamidomethylation (DHKE X@N-term); Carbamidomethylation	E1:Carbamidomethylation (DHKE X@N-term):0.00;C5:Carbamidomethylation:1000.00
LNGDWFSIVVASNK	75.5	1548.79	14	-1.4	517.271	16.6	10900000	15	4280	2	2	N
TPEDGEYFVE(+21.98)YDGGN	72.54	1712.65	15	-1.1	857.329	16.08	577000	15	4088	1	1	N	Sodium adduct	E10:Sodium adduct:0.00
LNGDW(+31.99)FSIVVASNK	71.63	1580.78	14	-0.5	791.399	15.92	512000	15	4030	2	2	N	Dihydroxy	W5:Dihydroxy:17.01
LNGDWFSIVVASNK(+21.98)(+57.02)	71.44	1627.8	14	-1.7	814.904	16.57	1280000	15	4266	1	1	N	Sodium adduct; Carbamidomethylation (DHKE X@N-term)	K14:Sodium adduct:74.64;K14:Carbamidomethylation (DHKE X@N-term):74.64
E(-18.01)NGEC(+57.02)RELYLVAYK	70.82	1724.82	14	-1.4	863.416	15.35	20100000	15	3824	1	1	N	Pyro-glu from E; Carbamidomethylation	E1:Pyro-glu from E:1000.00;C5:Carbamidomethylation:1000.00
LNGDWFSIVVASNK(+57.02)	70.46	1605.82	14	-1.7	803.913	16.57	3570000	15	4267	2	2	N	Carbamidomethylation (DHKE X@N-term)	K14:Carbamidomethylation (DHKE X@N-term):112.07
TPEDGEYFVEYDGGNTF(+21.98)	69.45	1960.76	17	-1.6	981.386	16.9	50700	15	4386	1	1	N	Sodium adduct	F17:Sodium adduct:8.82
LNGD(+57.02)W(+15.99)FSIVVASNK	69.08	1621.81	14	-0.9	541.61	16.4	24400	15	4205	1	1	N	Carbamidomethylation (DHKE X@N-term); Oxidation (HW)	D4:Carbamidomethylation (DHKE X@N-term):0.00;W5:Oxidation (HW):1000.00
EC(+57.02)RELYLVAYK(+969.37)TPEDGEYFVEYDGGNTFTILK	67.85	4788.17	32	-1.5	1597.06	16.49	2190000	15	4235	1	1	N	Carbamidomethylation; Maleimide-3-saccharide	C2:Carbamidomethylation:1000.00;K11:Maleimide-3-saccharide:163.98
LNGDW(+29.97)FSIVVASNK	66.4	1578.77	14	-1.1	790.39	15.65	84600	15	3933	1	1	N	Quinone	W5:Quinone:1000.00
LNGD(+57.02)WFSIVVASNK	66.39	1605.82	14	-2	803.913	16.83	3570000	15	4361	1	1	N	Carbamidomethylation (DHKE X@N-term)	D4:Carbamidomethylation (DHKE X@N-term):0.00
LNGD(-18.01)WFSIVVASNK	62.8	1530.78	14	-2.6	766.397	16.57	64200	15	4268	1	1	N	Dehydration	D4:Dehydration:12.33
LNGDW(+15.99)FSIVVASNK(+57.02)	62.6	1621.81	14	0.5	811.913	16.01	469000	15	4063	2	2	N	Oxidation (HW); Carbamidomethylation (DHKE X@N-term)	W5:Oxidation (HW):1000.00;K14:Carbamidomethylation (DHKE X@N-term):32.22
EN(-17.03)GEC(+57.02)RELYLVAYK	62.28	1725.8	14	-0.9	576.274	15.48	4330000	15	3870	2	2	N	Ammonia-loss (N); Carbamidomethylation	N2:Ammonia-loss (N):1000.00;C5:Carbamidomethylation:1000.00
LNGD(+21.98)WFSIVVASNK	61.84	1570.78	14	-3	786.393	16.6	15800000	15	4279	1	1	N	Sodium adduct	D4:Sodium adduct:0.00
TPEDGEYFVEYDGGNTFT(+21.98)	61.54	2061.81	18	-2.3	1031.91	16.72	161000	15	4322	1	1	N	Sodium adduct	T18:Sodium adduct:9.45
TPEDGEYFVE(+17.03)YDGGN	59.55	1707.69	15	-1.4	854.851	16.08	323000	15	4089	1	1	N	Replacement of proton with ammonium ion	E10:Replacement of proton with ammonium ion:12.19
ENGEC(+57.02)RELYLVAYK	58.15	1742.83	14	-1.8	872.421	14.79	72100000	15	3613	2	2	N	Carbamidomethylation	C5:Carbamidomethylation:1000.00
LNGD(+15.99)WFSIVVASNK	57.79	1564.79	14	-3.5	783.399	20.63	164000	15	5433	2	2	N	Hydroxylation	D4:Hydroxylation:8.22
TPEDGEYFVEYDGGNTFT	57.7	2039.83	18	-3.1	1020.92	16.73	61100	15	4323	1	1	N
TPEDGEYFVEYDGGN	57.58	1690.66	15	-1.5	846.338	16.08	1120000	15	4090	1	1	N
GEYFVEYDGGNTFTILK	55.76	1951.92	17	-1.8	976.966	16.31	15100	15	4171	1	1	N
FVEYDGGNTFTILK	53.33	1602.79	14	-0.4	802.403	15.87	40300	15	4012	1	1	N
E(-18.01)NGE(+57.02)C(+57.02)RELYLVAYK	51.71	1781.84	14	-1.5	891.926	15.34	4140000	15	3818	2	2	N	Pyro-glu from E; Carbamidomethylation (DHKE X@N-term); Carbamidomethylation	E1:Pyro-glu from E:1000.00;E4:Carbamidomethylation (DHKE X@N-term):24.24;C5:Carbamidomethylation:1000.00
IEEN(+.98)GSMRVFM	50.62	1312.58	11	-1	657.296	15.75	193000	15	3967	1	1	N	Deamidation (NQ)	N4:Deamidation (NQ):1000.00
E(+57.02)N(+.98)GEC(+57.02)RELYLVAYK	49.78	1800.84	14	-0.9	601.285	15.1	212000	15	3729	1	1	N	Carbamidomethylation (DHKE X@N-term); Deamidation (NQ); Carbamidomethylation	E1:Carbamidomethylation (DHKE X@N-term):16.03;N2:Deamidation (NQ):1000.00;C5:Carbamidomethylation:1000.00
T(+57.02)PEDGEYFVEYD(+21.98)GGNTFTILK	49.4	2473.09	21	-0.8	1237.55	16.52	980000	15	4250	1	1	N	Carbamidomethylation (DHKE X@N-term); Sodium adduct	T1:Carbamidomethylation (DHKE X@N-term):0.00;D12:Sodium adduct:14.04
ENGEC(+57.02)RELYLVA	49.32	1451.67	12	-1.3	726.842	15.29	2450000	15	3798	1	1	N	Carbamidomethylation	C5:Carbamidomethylation:1000.00
G(+226.08)DWFSIVVASNK	49.19	1547.74	12	9.4	774.887	16.59	0	15	4275	0	0	N	Biotinylation	G1:Biotinylation:115.60
L(+57.02)NGD(+57.02)WFSIVVASNK	47.23	1662.84	14	-2.7	832.423	17.94	13700	15	4746	1	1	N	Carbamidomethylation (DHKE X@N-term)	L1:Carbamidomethylation (DHKE X@N-term):52.58;D4:Carbamidomethylation (DHKE X@N-term):58.64
IEEN(+.98)GSMRVFMQ	46.82	1440.64	12	-1.2	721.325	15.5	103000	15	3880	1	1	N	Deamidation (NQ)	N4:Deamidation (NQ):36.20
EN(+.98)GEC(+57.02)RELYLVAYK	46.24	1743.81	14	2.1	582.28	15.1	1740000	15	3730	2	2	N	Deamidation (NQ); Carbamidomethylation	N2:Deamidation (NQ):1000.00;C5:Carbamidomethylation:1000.00
ENGE(+21.98)C(+57.02)RELYLVA	45.92	1473.65	12	-2	737.832	15.27	747000	15	3796	1	1	N	Sodium adduct; Carbamidomethylation	E4:Sodium adduct:11.82;C5:Carbamidomethylation:1000.00
IEENGSMRVFMQ	45.92	1439.65	12	-0.8	720.834	15.17	289000	15	3755	1	1	N
LN(+.98)GDWFSIVVASNK(+21.98)	45.72	1571.76	14	2.5	786.889	16.87	447	15	4376	2	2	N	Deamidation (NQ); Sodium adduct	N2:Deamidation (NQ):78.83;K14:Sodium adduct:40.91
IEENGSMRVFM	42.12	1311.6	11	-0.6	656.804	15.4	554000	15	3842	1	1	N
EN(-17.03)GEC(+57.02)REL	41.5	988.392	8	-1.9	495.202	14.04	155000	15	3356	1	1	N	Ammonia-loss (N); Carbamidomethylation	N2:Ammonia-loss (N):1000.00;C5:Carbamidomethylation:1000.00
NGDWFSIVVASNK	41.28	1435.71	13	2	718.864	16.37	0	15	4192	0	0	N
Q(sub L)NGDWFSIVVASNK	41.25	1563.77	14	-8.4	782.885	17.68	67900	15	4653	1	1	N
ELYLVAYK	40.63	997.548	8	-1.7	499.781	15.26	1830000	15	3788	1	1	N
ENGEC(+57.02)R(+15.99)ELYLVAYK	40.46	1758.82	14	-2.7	587.281	14.65	3840000	15	3561	2	2	N	Carbamidomethylation; Hydroxylation	C5:Carbamidomethylation:1000.00;R6:Hydroxylation:5.55
TPEDGEYFVE(+37.95)YDGGNTFTILK	39.73	2432.04	21	-3.4	1217.02	16.51	1210000	15	4242	1	1	N	Replacement of 2 protons by calcium	E10:Replacement of 2 protons by calcium:15.73
IEENGSM(+15.99)RVFMQHIDVLEN	38.95	2276.06	19	-0.4	1139.04	15.53	1350000	15	3889	2	2	N	Oxidation (M)	M7:Oxidation (M):0.00
LNGD(+37.95)WFSIVVASNK	36.25	1586.74	14	-2.6	794.375	16.62	434000	15	4286	1	1	N	Replacement of 2 protons by calcium	D4:Replacement of 2 protons by calcium:27.55
NGDW(+161.07)FSIVVASNK	36.05	1596.78	13	-8.3	799.39	15.84	0	15	4000	0	0	N	Hexosamine	W4:Hexosamine:7.77
FSIVVASNK	35.71	963.539	9	-0.7	482.776	14.52	225000	15	3517	1	1	N
IEENGSMRVFMQHIDVLEN	35.39	2260.06	19	-2.2	754.36	16.18	2390000	15	4124	2	2	N
LN(+.98)GD(+57.02)WFSIVVASNK	35.28	1606.8	14	-0.2	804.407	17.09	428000	15	4452	1	1	N	Deamidation (NQ); Carbamidomethylation (DHKE X@N-term)	N2:Deamidation (NQ):20.33;D4:Carbamidomethylation (DHKE X@N-term):0.00
ENGEC(+57.02)RELYLVAY	34.75	1614.73	13	-1	808.374	15.74	22700	15	3965	1	1	N	Carbamidomethylation	C5:Carbamidomethylation:1000.00
TPEDGEYFVEYDGGK(sub N)TFTILK	33.95	2408.14	21	-2.7	1205.08	16.63	234000	15	4289	1	1	N
ENGEC(+57.02)R(+15.99)ELYLVA	33.72	1467.67	12	-1.1	734.84	15.16	533000	15	3752	1	1	N	Carbamidomethylation; Hydroxylation	C5:Carbamidomethylation:1000.00;R6:Hydroxylation:8.87
ENGEC(+57.02)REL	32.67	1005.42	8	-1.2	503.716	12.76	101000	15	2898	1	1	N	Carbamidomethylation	C5:Carbamidomethylation:1000.00
ENGEC(+57.02)RELY(+15.99)LVAYK	32.66	1758.82	14	-0.6	587.282	15.51	3130000	15	3884	1	1	N	Carbamidomethylation; Hydroxylation	C5:Carbamidomethylation:1000.00;Y9:Hydroxylation:0.00
TPEDGEYFVEYDGGNTF	31.25	1938.78	17	0.8	970.398	16.88	27200	15	4381	1	1	N
IEENGSM(+15.99)RVFM(+15.99)	30.25	1343.59	11	-1.3	672.799	13.73	307000	15	3238	1	1	N	Oxidation (M)	M7:Oxidation (M):1000.00;M11:Oxidation (M):1000.00
ENGEC(+57.02)RELYLV	29.42	1380.63	11	-1.8	691.323	15.36	139000	15	3826	1	1	N	Carbamidomethylation	C5:Carbamidomethylation:1000.00
E(-18.01)C(+57.02)RELYLVAYK	29.25	1424.71	11	0.4	713.364	15.41	0	15	3846	0	0	N	Pyro-glu from E; Carbamidomethylation	E1:Pyro-glu from E:1000.00;C2:Carbamidomethylation:1000.00
E(+57.02)NGE(+21.98)C(+57.02)RELYLVAYK	28.5	1821.83	14	-1.4	911.923	14.84	500000	15	3632	1	1	N	Carbamidomethylation (DHKE X@N-term); Sodium adduct; Carbamidomethylation	E1:Carbamidomethylation (DHKE X@N-term):0.00;E4:Sodium adduct:0.00;C5:Carbamidomethylation:1000.00
EN(+15.99)GEC(+57.02)RELYLVAYK	26.34	1758.82	14	-0.4	587.282	15.8	3130000	15	3985	1	1	N	Hydroxylation; Carbamidomethylation	N2:Hydroxylation:0.00;C5:Carbamidomethylation:1000.00
E(+57.02)N(+15.99)GEC(+57.02)RELYLVAYK	26.22	1815.85	14	-2.6	606.288	14.7	81800	15	3580	1	1	N	Carbamidomethylation (DHKE X@N-term); Hydroxylation; Carbamidomethylation	E1:Carbamidomethylation (DHKE X@N-term):0.00;N2:Hydroxylation:0.00;C5:Carbamidomethylation:1000.00
L(+57.02)NGDW(+31.99)FSIVVASNK	25.96	1637.8	14	-2	819.908	16.14	19700	15	4107	1	1	N	Carbamidomethylation (DHKE X@N-term); Dihydroxy	L1:Carbamidomethylation (DHKE X@N-term):0.00;W5:Dihydroxy:0.00
LNGDWFSIVVASN	25.23	1420.7	13	2	711.358	17.92	32000	15	4740	1	1	N
LNGDW(+3.99)FSIVVASNK	24.94	1552.79	14	-2	777.4	16.23	0	15	4144	0	0	N	Tryptophan oxidation to kynurenin	W5:Tryptophan oxidation to kynurenin:1000.00
IEENGSM(+15.99)RVFM(+15.99)QHIDVLEN	23.93	2292.05	19	-1.6	765.023	15.11	568000	15	3733	1	1	N	Oxidation (M)	M7:Oxidation (M):1000.00;M11:Oxidation (M):1000.00
IEENGSM(+15.99)RVFM	23.59	1327.59	11	-0.8	664.802	14.55	451000	15	3528	1	1	N	Oxidation (M)	M7:Oxidation (M):25.11
E(+57.02)LYLVAYK	20.94	1054.57	8	-0.6	528.292	15.48	15800	15	3871	1	1	N	Carbamidomethylation (DHKE X@N-term)	E1:Carbamidomethylation (DHKE X@N-term):32.83
E(+57.02)NGECRELYLVAYK	20.8	1742.83	14	-1.5	872.421	20.34	11600	15	5361	1	1	N	Carbamidomethylation (DHKE X@N-term)	E1:Carbamidomethylation (DHKE X@N-term):0.00
LNGDWFSIVVASNK(+21.98)	16.89	1570.78	14	2.6	786.397	17.67	0	15	4649	0	0	N	Sodium adduct	K14:Sodium adduct:31.91
IEENGSMRVFM(-48.00)	16.55	1263.59	11	-1	632.803	14.9	20800	15	3654	1	1	N	Homoserine lactone	M11:Homoserine lactone:1000.00
EN(+.98)GEC(+57.02)R(+15.99)ELYLVAYK	16.26	1759.81	14	1.1	587.611	14.92	1670000	15	3662	1	1	N	Deamidation (NQ); Carbamidomethylation; Hydroxylation	N2:Deamidation (NQ):1000.00;C5:Carbamidomethylation:1000.00;R6:Hydroxylation:9.42
WFSIVVASNK	15.45	1149.62	10	-1.3	575.816	15.78	41200	15	3979	1	1	N
T(+57.02)DYDRYVM(+15.99)	69.18	1134.47	8	-1.6	568.239	13.87	408000	15	3290	1	1	N	Carbamidomethylation (DHKE X@N-term); Oxidation (M)	T1:Carbamidomethylation (DHKE X@N-term):12.28;M8:Oxidation (M):1000.00
TDYDRYVM(+31.99)	67.35	1093.44	8	-1.8	547.726	14.01	1270000	15	3344	1	1	N	Sulphone	M8:Sulphone:1000.00
TDYDRYVM(-48.00)	47.16	1013.45	8	-1.5	507.729	14	1420000	15	3337	1	1	N	Homoserine lactone	M8:Homoserine lactone:1000.00
TDYDRYVM(+15.99)	46.89	1077.44	8	-0.8	539.729	13.73	11600000	15	3240	1	1	N	Oxidation (M)	M8:Oxidation (M):1000.00
TDYDRYVMF	36.05	1208.52	9	-1.4	605.265	15.96	135000	15	4045	1	1	N
Y(+57.02)LVAYK	35.69	812.443	6	-0.7	407.229	14.16	106000	15	3395	1	1	N	Carbamidomethylation (DHKE X@N-term)	Y1:Carbamidomethylation (DHKE X@N-term):61.26
TDYDRYVM	31.65	1061.45	8	-0.9	531.731	14.83	8960000	15	3628	1	1	N
YLVAYK	30.26	755.422	6	-1.6	378.717	13.88	1260000	15	3296	1	1	N
TDYDRYVM(+15.99)F	28.55	1224.51	9	-1.2	613.263	15.4	161000	15	3843	1	1	N	Oxidation (M)	M8:Oxidation (M):1000.00
TDYDRYVM(-29.99)	17.64	1031.46	8	-1.2	516.735	13.67	76600	15	3220	1	1	N	Homoserine	M8:Homoserine:1000.00
TDRC(+57.02)LQARG	54.34	1075.52	9	-1.8	359.513	12.21	1290000	15	2705	2	2	N	Carbamidomethylation	C4:Carbamidomethylation:1000.00
T(+57.02)DRC(+57.02)LQARG	50.51	1132.54	9	-1.6	378.52	12.26	46200	15	2721	1	1	N	Carbamidomethylation (DHKE X@N-term); Carbamidomethylation	T1:Carbamidomethylation (DHKE X@N-term):17.01;C4:Carbamidomethylation:1000.00
TD(+15.99)RC(+57.02)LQARG	36.89	1091.51	9	-0.8	364.845	12.05	63800	15	2662	1	1	N	Hydroxylation; Carbamidomethylation	D2:Hydroxylation:0.00;C4:Carbamidomethylation:1000.00
L(+57.02)NGDWFSIVVAS	81.5	1363.68	12	-0.6	682.846	18.25	175000	15	4853	1	1	N	Carbamidomethylation (DHKE X@N-term)	L1:Carbamidomethylation (DHKE X@N-term):25.20
L(+57.02)NGDWFSIVVA	44.84	1276.65	11	-0.6	639.33	18.32	86400	15	4879	1	1	N	Carbamidomethylation (DHKE X@N-term)	L1:Carbamidomethylation (DHKE X@N-term):13.03
DLSSDIK(+27.99)EK	44.29	1061.52	9	-1.4	531.769	14.03	38000	15	3352	1	1	N	Formylation	K7:Formylation:17.01
LNGD(+21.98)WFSIVVA	44.02	1241.61	11	-2	621.809	18.14	207000	15	4815	1	1	N	Sodium adduct	D4:Sodium adduct:0.00
D(+57.02)LSSDIK	43.73	833.413	7	-1.3	417.713	13.86	5570000	15	3289	1	1	N	Carbamidomethylation (DHKE X@N-term)	D1:Carbamidomethylation (DHKE X@N-term):41.53
LNGDWFSIVVAS	43.71	1306.66	12	-0.6	654.335	18.04	4780000	15	4780	1	1	N
LN(+.98)GDWFSIVVA	41.76	1220.61	11	-0.8	611.311	18.52	362	15	4945	1	1	N	Deamidation (NQ)	N2:Deamidation (NQ):1000.00
LN(-17.03)GDWFSIVVAS	40.57	1289.63	12	-1.1	645.821	20.4	68100	15	5376	1	1	N	Ammonia-loss (N)	N2:Ammonia-loss (N):1000.00
IEENGSMRVF	34.54	1180.55	10	-2.3	591.283	14.81	241000	15	3624	1	1	N
LNGDWFSIVVA	31.3	1219.62	11	-2	610.818	18.14	969000	15	4817	1	1	N
DLSSDIK	29.09	776.392	7	-1.8	389.202	13.66	78100000	15	3215	1	1	N
IEENGSM(+15.99)RVF	26.52	1196.55	10	0	599.282	13.99	198000	15	3334	1	1	N	Oxidation (M)	M7:Oxidation (M):1000.00
DLSSD(+14.02)IK	21.66	790.407	7	-1.3	396.21	14.17	0	15	3401	0	0	N	Methyl ester	D5:Methyl ester:8.22
IIDLTK	24.29	701.432	6	-1.4	351.723	14.07	383000	15	3366	1	1	N
E(-18.01)E(+57.02)ASSTRGNLDVAK	40.98	1514.73	14	-1.1	758.373	13.05	10300000	15	2985	1	1	Y	Pyro-glu from E; Carbamidomethylation (DHKE X@N-term)	E1:Pyro-glu from E:1000.00;E2:Carbamidomethylation (DHKE X@N-term):46.29
E(+57.02)E(+43.99)ASSTRGNLDVAK	38.71	1576.73	14	-1.6	789.372	13.24	34400	15	3057	1	1	Y	Carbamidomethylation (DHKE X@N-term); Carboxylation (E)	E1:Carbamidomethylation (DHKE X@N-term):0.00;E2:Carboxylation (E):0.00
EEASSTRGNLDVAKW(sub L)NGDWFSIVVASN	32.72	2951.4	27	9.6	984.818	12.55	2040000	15	2820	1	1	Y
E(+42.01)EASSTRGNLD(+21.98)VAK	21.87	1539.71	14	-1.3	770.863	13.34	165000	15	3096	1	1	Y	Acetylation (Protein N-term); Sodium adduct	E1:Acetylation (Protein N-term):1000.00;D11:Sodium adduct:9.99

## Sheet: BN_Band D
Accession	-10lgP	Coverage (%)	Coverage (%) Sample 6	Area Sample 6	#Peptides	#Unique	#Spec Sample 6	PTM	Avg. Mass	Description
ratMUP10|18716_Q8K1Q6_ratMUP10	251.81	70	70	10300	23	1	64	Carbamidomethylation; Oxidation (M); Deamidation (NQ); Homoserine; Homoserine lactone; 13 more	18718	tr|ratMUP10|18716_Q8K1Q6_ratMUP10
Peptide	-10lgP	Mass	Length	ppm	m/z	RT	Area Sample 6	Fraction	Scan	#Feature	#Feature Sample 6	Unique	PTM	AScore
EDASSTRGNLDVDK	20.29	1505.7	14	-0.3	753.855	12.55	10300	14	2797	1	1	Y
YLVAYK	30.68	755.422	6	-1.6	378.718	13.83	759000	14	3209	1	1	N
Y(+57.02)LVAYK	30.94	812.443	6	-0.8	407.229	14.13	101000	14	3306	1	1	N	Carbamidomethylation (DHKE X@N-term)	Y1:Carbamidomethylation (DHKE X@N-term):70.86
VLYGRTK	16.02	835.492	7	-1.7	418.752	12.61	265000	14	2820	1	1	N
FSIVVASNK	25.73	963.539	9	-1.1	482.776	14.54	12700	14	3424	1	1	N
ELYLVAYK	33.23	997.548	8	-1	499.781	15.25	521000	14	3675	1	1	N
ENGEC(+57.02)REL	27.26	1005.42	8	-1	503.716	12.75	54000	14	2862	1	1	N	Carbamidomethylation	C5:Carbamidomethylation:1000.00
TDYDRYVM(-48.00)	39.22	1013.45	8	-0.7	507.73	13.97	1240000	14	3252	1	1	N	Homoserine lactone	M8:Homoserine lactone:1000.00
TDYDRYVM(-29.99)	15.69	1031.46	8	-1.2	516.735	13.64	57500	14	3139	1	1	N	Homoserine	M8:Homoserine:1000.00
TDYDRYVM	45.46	1061.45	8	-0.3	531.731	14.61	3240000	14	3449	1	1	N
TDYDRYVM(+15.99)	43.17	1077.44	8	-0.4	539.729	13.69	4720000	14	3154	1	1	N	Oxidation (M)	M8:Oxidation (M):1000.00
TDYDRYVM(+21.98)	52.58	1083.43	8	-1.4	542.722	14.64	584000	14	3461	1	1	N	Sodium adduct	M8:Sodium adduct:49.97
TDYDRYVM(+31.99)	45.95	1093.44	8	-1.5	547.726	13.98	378000	14	3257	1	1	N	Sulphone	M8:Sulphone:1000.00
T(+57.02)DYDRYVM(+15.99)	51.17	1134.47	8	-1	568.239	13.83	361000	14	3207	1	1	N	Carbamidomethylation (DHKE X@N-term); Oxidation (M)	T1:Carbamidomethylation (DHKE X@N-term):8.69;M8:Oxidation (M):1000.00
ENGEC(+57.02)RELYL	28.48	1281.57	10	-2.1	641.789	14.84	17100	14	3532	1	1	N	Carbamidomethylation	C5:Carbamidomethylation:1000.00
IEENGSMRVFM	28.13	1311.6	11	-1.6	656.804	15.36	25400	14	3716	1	1	N
ENGEC(+57.02)RELYLV	29.48	1380.63	11	-2	691.323	15.32	53600	14	3699	1	1	N	Carbamidomethylation	C5:Carbamidomethylation:1000.00
ENGEC(+57.02)RELYLVA	36.38	1451.67	12	-0.6	726.842	15.28	697000	14	3685	1	1	N	Carbamidomethylation	C5:Carbamidomethylation:1000.00
IEENGSM(+15.99)RVFMQ	19.01	1455.65	12	-1.1	728.831	14.22	180000	14	3333	1	1	N	Oxidation (M)	M7:Oxidation (M):6.65
IEENGSM(+15.99)RVFM(+15.99)Q	19.18	1471.64	12	-1.2	736.828	13.64	51300	14	3136	1	1	N	Oxidation (M)	M7:Oxidation (M):1000.00;M11:Oxidation (M):1000.00
ENGE(+21.98)C(+57.02)RELYLVA	30.27	1473.65	12	-1.6	737.833	15.27	230000	14	3683	1	1	N	Sodium adduct; Carbamidomethylation	E4:Sodium adduct:12.33;C5:Carbamidomethylation:1000.00
LN(-17.03)GDWFSIVVASNK	63.87	1531.77	14	-0.7	766.89	18.32	474000	14	4589	1	1	N	Ammonia-loss (N)	N2:Ammonia-loss (N):131.29
LNGDWFSIVVASNK	71.93	1548.79	14	-1.4	775.403	16.57	361000	14	4111	2	2	N
LNGDW(+3.99)FSIVVASNK	33.8	1552.79	14	-1.7	777.4	16.17	0	14	3988	0	0	N	Tryptophan oxidation to kynurenin	W5:Tryptophan oxidation to kynurenin:1000.00
Q(sub L)NGDWFSIVVASNK	39.56	1563.77	14	-8.9	782.884	17.65	36100	14	4412	1	1	N
LNGDW(+15.99)FSIVVASNK	71.6	1564.79	14	-2.1	783.4	16.27	314000	14	4015	2	2	N	Oxidation (HW)	W5:Oxidation (HW):1000.00
LNGDWFSIVVASNK(+21.98)	41.86	1570.78	14	-1.6	786.394	16.58	117000	14	4113	1	1	N	Sodium adduct	K14:Sodium adduct:67.24
LNGDW(+31.99)FSIVVASNK	46.82	1580.78	14	-1.8	791.398	15.67	49500	14	3817	1	1	N	Dihydroxy	W5:Dihydroxy:0.00
LNGDWF(+31.99)SIVVASNK	35.15	1580.78	14	-3	791.397	17.67	2470	14	4419	1	1	N	Dihydroxy	F6:Dihydroxy:0.00
TPEDGEYFVEYDGGN	62.32	1690.66	15	-1.8	846.337	16.06	266000	14	3948	1	1	N
TPEDGEYFVE(+21.98)YDGGN	59.22	1712.65	15	-1.2	857.329	16.06	226000	14	3947	1	1	N	Sodium adduct	E10:Sodium adduct:0.00
E(-18.01)NGEC(+57.02)RELYLVAYK	43.06	1724.82	14	-1.8	863.415	15.36	149000	14	3715	1	1	N	Pyro-glu from E; Carbamidomethylation	E1:Pyro-glu from E:1000.00;C5:Carbamidomethylation:1000.00
EN(-17.03)GEC(+57.02)RELYLVAYK	72.14	1725.8	14	-1.4	576.274	15.42	116000	14	3740	1	1	N	Ammonia-loss (N); Carbamidomethylation	N2:Ammonia-loss (N):1000.00;C5:Carbamidomethylation:1000.00
ENGEC(+57.02)RELYLVAYK	69.12	1742.83	14	-0.9	581.95	14.75	2860000	14	3497	2	2	N	Carbamidomethylation	C5:Carbamidomethylation:1000.00
EN(+.98)GEC(+57.02)RELYLVAYK	38.48	1743.81	14	-0.9	872.913	15.01	709000	14	3590	2	2	N	Deamidation (NQ); Carbamidomethylation	N2:Deamidation (NQ):1000.00;C5:Carbamidomethylation:1000.00
ENGEC(+57.02)R(+15.99)ELYLVAYK	33.82	1758.82	14	-0.9	587.282	14.64	423000	14	3458	1	1	N	Carbamidomethylation; Hydroxylation	C5:Carbamidomethylation:1000.00;R6:Hydroxylation:0.00
E(-18.01)NGE(+57.02)C(+57.02)RELYLVAYK	52.98	1781.84	14	-1.4	891.926	15.29	584000	14	3690	2	2	N	Pyro-glu from E; Carbamidomethylation (DHKE X@N-term); Carbamidomethylation	E1:Pyro-glu from E:1000.00;E4:Carbamidomethylation (DHKE X@N-term):29.32;C5:Carbamidomethylation:1000.00
ENGEC(+57.02)R(+39.99)ELYLVAYK	38.28	1782.82	14	-2.1	892.418	15.59	589000	14	3791	1	1	N	Carbamidomethylation; Glyoxal-derived hydroimiadazolone	C5:Carbamidomethylation:1000.00;R6:Glyoxal-derived hydroimiadazolone:1000.00
E(+57.02)NGEC(+57.02)RELYLVAYK	42.05	1799.85	14	-2	900.931	14.84	44000	14	3530	1	1	N	Carbamidomethylation (DHKE X@N-term); Carbamidomethylation	E1:Carbamidomethylation (DHKE X@N-term):0.00;C5:Carbamidomethylation:1000.00
TPEDGEYFVEYDGGNTFT	45.94	2039.83	18	-1.1	1020.92	16.69	84300	14	4144	1	1	N
TPEDGEYFVEYD(+21.97)GGNTFT	78.37	2061.8	18	1.9	1031.91	16.68	70400	14	4142	1	1	N	Replacement of 2 protons by magnesium	D12:Replacement of 2 protons by magnesium:0.00
TPEDGEYFVEYDGGNTFTILK	106.61	2394.09	21	-1.7	1198.05	16.44	148000	14	4073	1	1	N
TPEDGEYFVEYD(+21.97)GGNTFTILK	51.98	2416.06	21	3.1	1209.04	16.45	59400	14	4074	1	1	N	Replacement of 2 protons by magnesium	D12:Replacement of 2 protons by magnesium:11.10
TDRC(+57.02)LQARG	48.33	1075.52	9	-1.6	359.513	12.15	318000	14	2683	2	2	N	Carbamidomethylation	C4:Carbamidomethylation:1000.00
TD(+15.99)RC(+57.02)LQARG	20.32	1091.51	9	-1.2	364.845	12.03	22400	14	2653	1	1	N	Hydroxylation; Carbamidomethylation	D2:Hydroxylation:0.00;C4:Carbamidomethylation:1000.00
T(+57.02)DRC(+57.02)LQARG	32.14	1132.54	9	-1.6	378.52	12.23	20200	14	2705	1	1	N	Carbamidomethylation (DHKE X@N-term); Carbamidomethylation	T1:Carbamidomethylation (DHKE X@N-term):17.01;C4:Carbamidomethylation:1000.00
T(+57.02)D(+43.99)RC(+57.02)LQARG	49.91	1176.53	9	-0.3	589.272	12.73	29200	14	2857	1	1	N	Carbamidomethylation (DHKE X@N-term); Carboxylation (DKW); Carbamidomethylation	T1:Carbamidomethylation (DHKE X@N-term):1000.00;D2:Carboxylation (DKW):1000.00;C4:Carbamidomethylation:1000.00
DLSSDIK	29.19	776.392	7	-1.4	389.202	13.65	26800000	14	3140	1	1	N
D(+57.02)LSSDIK	42.09	833.413	7	-1.9	417.713	13.78	4280000	14	3190	1	1	N	Carbamidomethylation (DHKE X@N-term)	D1:Carbamidomethylation (DHKE X@N-term):41.53
DNIIDLTK	34.44	930.502	8	-0.8	466.258	15.09	54300	14	3618	1	1	N
LNGD(+21.98)WFSIVVA	25.33	1241.61	11	-1.7	621.809	18.13	30700	14	4541	1	1	N	Sodium adduct	D4:Sodium adduct:16.56
L(+57.02)NGDWFSIVVA	38.18	1276.65	11	-1.4	639.329	18.33	21500	14	4591	1	1	N	Carbamidomethylation (DHKE X@N-term)	L1:Carbamidomethylation (DHKE X@N-term):0.00
LNGDWFSIVVAS	16.11	1306.66	12	-1.5	654.334	18.02	433000	14	4511	1	1	N
LNGD(+21.98)WFSIVVAS	41.97	1328.64	12	-2.3	665.325	18.04	108000	14	4517	1	1	N	Sodium adduct	D4:Sodium adduct:28.20
L(+57.02)NGDWFSIVVAS	34.65	1363.68	12	-1.5	682.845	18.23	40800	14	4565	1	1	N	Carbamidomethylation (DHKE X@N-term)	L1:Carbamidomethylation (DHKE X@N-term):9.42
EDASSTRGNLDVDK	30.05	1505.7	14	-2.1	502.905	12.56	168000	17	2804	2	2	Y
EDASSTRGNLDVDK(+21.98)	28.21	1527.68	14	-0.5	764.846	12.54	49600	17	2796	1	1	Y	Sodium adduct	K14:Sodium adduct:0.00

## Sheet: BN_Band E
Accession	-10lgP	Coverage (%)	Coverage (%) Sample 9	Area Sample 9	#Peptides	#Unique	#Spec Sample 9	PTM	Avg. Mass	Description
ratMUP1|18340_Q78E14_ratMUP1	217.24	48	48	19100000	12	7	34	Carbamidomethylation; Oxidation (M); Acetylation (N-term); Biotinylation; Formylation; 11 more	18343	tr|ratMUP1|18340_Q78E14_ratMUP1
AB039825|18553_Q63213_AB039825	217.24	48	48	19100000	12	7	34	Carbamidomethylation; Oxidation (M); Acetylation (N-term); Biotinylation; Formylation; 11 more	18556	tr|AB039825|18553_Q63213_AB039825
Peptide	-10lgP	Mass	Length	ppm	m/z	RT	Area Sample 9	Fraction	Scan	#Feature	#Feature Sample 9	Accession	PTM	AScore
LN(-17.03)GDWFSIVVASDK	94.4	1532.75	14	-1.8	767.381	18.46	652000	17	4448	1	1	Y	Ammonia-loss (N)	N2:Ammonia-loss (N):1000.00
ENGVC(+57.02)TE(+21.98)FSLVADK	80.3	1589.7	14	-1.2	795.857	15.28	1490000	17	3581	1	1	Y	Carbamidomethylation; Sodium adduct	C5:Carbamidomethylation:1000.00;E7:Sodium adduct:111.19
E(-18.01)NGVC(+57.02)TEFSLVADK	75.83	1549.71	14	-0.3	775.861	16.37	147000	17	3909	1	1	Y	Pyro-glu from E; Carbamidomethylation	E1:Pyro-glu from E:1000.00;C5:Carbamidomethylation:1000.00
DGEYFVEYDGE(+21.98)NTFT	67.24	1806.69	15	-1.2	904.35	17.27	34700	17	4153	1	1	Y	Sodium adduct	E11:Sodium adduct:14.04
G(+226.08)DWFSIVVASDK	66.9	1548.73	12	9	775.378	17.82	76700	17	4291	2	2	Y	Biotinylation	G1:Biotinylation:81.27
ENGVC(+57.02)TEFSLVADK(+57.02)	65.92	1624.74	14	-0.6	813.377	15.28	62600	17	3578	1	1	Y	Carbamidomethylation; Carbamidomethylation (DHKE X@N-term)	C5:Carbamidomethylation:1000.00;K14:Carbamidomethylation (DHKE X@N-term):10.11
ENGVC(+57.02)TEFSLVADK	65.24	1567.72	14	-0.6	784.866	15.29	4470000	17	3583	1	1	Y	Carbamidomethylation	C5:Carbamidomethylation:1000.00
ENGVC(+57.02)TEF(+31.99)SLVADK	64.93	1599.71	14	-1.3	800.861	15.23	123000	17	3564	1	1	Y	Carbamidomethylation; Dihydroxy	C5:Carbamidomethylation:1000.00;F8:Dihydroxy:72.73
DGEYFVEYDGE(+21.98)N	57.38	1457.52	12	-1.4	729.768	16.46	94900	17	3932	1	1	Y	Sodium adduct	E11:Sodium adduct:18.53
E(-18.01)NGVC(+57.02)TE(+57.02)FSLVADK	51.52	1606.73	14	-0.5	804.372	16.3	188000	17	3884	1	1	Y	Pyro-glu from E; Carbamidomethylation; Carbamidomethylation (DHKE X@N-term)	E1:Pyro-glu from E:1000.00;C5:Carbamidomethylation:1000.00;E7:Carbamidomethylation (DHKE X@N-term):53.33
EN(+15.99)GVC(+57.02)TEFSLVADK	49.95	1583.71	14	-0.9	792.864	15.06	2540000	17	3502	1	1	Y	Hydroxylation; Carbamidomethylation	N2:Hydroxylation:67.73;C5:Carbamidomethylation:1000.00
LNGDWFSIVVASDK	49.73	1549.78	14	-1	775.895	18.49	8970	17	4456	1	1	Y
DGEYFVEYDGENTFTILK	48.67	2138.97	18	-1.4	1070.49	16.77	33700	17	4019	1	1	Y
ENGVC(+57.02)TEY(sub F)SLVADK	45.21	1583.71	14	-1.7	792.863	15.34	2540000	17	3602	1	1	Y	Carbamidomethylation	C5:Carbamidomethylation:1000.00
DGEYFVEYD(+17.03)GENTFT	44.13	1801.73	15	-1	901.872	17.27	16000	17	4154	1	1	Y	Replacement of proton with ammonium ion	D9:Replacement of proton with ammonium ion:0.00
EN(-17.03)GVC(+57.02)TEFSLVADK	41.34	1550.69	14	-0.3	776.353	16.65	1380000	17	3991	1	1	Y	Ammonia-loss (N); Carbamidomethylation	N2:Ammonia-loss (N):1000.00;C5:Carbamidomethylation:1000.00
TDYDNYVM(-48.00)	39.83	971.387	8	0	486.701	15.07	71100	17	3506	1	1	Y	Homoserine lactone	M8:Homoserine lactone:1000.00
TDYD(+21.98)NYVM	37.12	1041.37	8	-1.1	521.693	15.82	77000	17	3741	1	1	Y	Sodium adduct	D4:Sodium adduct:17.65
E(+57.02)NGVCTEFSLVADK	37.01	1567.72	14	-2.6	784.865	15.55	4470000	17	3662	1	1	Y	Carbamidomethylation (DHKE X@N-term)	E1:Carbamidomethylation (DHKE X@N-term):0.00
DGEYFVEYDGENTFT	36.01	1784.71	15	-1.8	893.358	17.26	46000	17	4149	1	1	Y
DGEYFVEYDGEN	35.97	1435.54	12	-1.3	718.777	16.46	149000	17	3933	1	1	Y
TDYDNYVM	34.36	1019.39	8	-0.9	510.702	15.79	732000	17	3729	1	1	Y
E(+42.01)NGVC(+57.02)TE(+14.02)FSLVADK	34.36	1623.74	14	6.4	812.885	16.34	9070	17	3898	1	1	Y	Acetylation (N-term); Carbamidomethylation; Methyl ester	E1:Acetylation (N-term):1000.00;C5:Carbamidomethylation:1000.00;E7:Methyl ester:16.36
Q(sub E)NGVC(+57.02)TEFSLVADK	31.78	1566.73	14	-2.8	784.372	16.4	0	17	3917	0	0	Y	Carbamidomethylation	C5:Carbamidomethylation:1000.00
TDYDNYVM(+15.99)	29.3	1035.39	8	-0.5	518.7	14.66	448000	17	3385	1	1	Y	Oxidation (M)	M8:Oxidation (M):1000.00
EEASFERGNLDVDK	54.09	1607.74	14	-1.4	536.921	13.6	779000	17	3093	2	2	N
EEAS(+79.97)FERGNLDVDK	49.31	1687.71	14	-1.1	844.861	14	15600	17	3208	1	1	N	Phosphorylation (STY)	S4:Phosphorylation (STY):1000.00
E(-18.01)E(+57.02)ASFERGNLDVDK	49.15	1646.75	14	-1.6	824.383	14.3	141000	17	3286	1	1	N	Pyro-glu from E; Carbamidomethylation (DHKE X@N-term)	E1:Pyro-glu from E:1000.00;E2:Carbamidomethylation (DHKE X@N-term):33.81
E(-18.01)EASFERGNLDVDK	47.01	1589.73	14	-0.6	795.873	14.42	47000	17	3318	1	1	N	Pyro-glu from E	E1:Pyro-glu from E:1000.00
D(+57.02)LSSDIK	48.48	833.413	7	-0.8	417.713	13.8	333000	17	3151	1	1	N	Carbamidomethylation (DHKE X@N-term)	D1:Carbamidomethylation (DHKE X@N-term):25.55
DLSSDIK(+27.99)EK	39.12	1061.52	9	-0.7	531.769	14.04	19900	17	3224	1	1	N	Formylation	K7:Formylation:0.00
DLSSDIK	28.86	776.392	7	-2.9	389.202	13.63	4550000	17	3103	1	1	N

[truncated: 7 more sheets: BN_BandF, Wild Band A, Wild_Band E, Wild_Band F, Wild Band G, WH_Fractions, BN_fractions]
